# Supplementary material for: Strain-level bacterial typing directly from patient samples using optical DNA mapping
Source: Commun Med (Lond). 2023 Feb 23;3:31. doi: 10.1038/s43856-023-00259-z (PMC9950433; doi:10.1038/s43856-023-00259-z)
Supplement: Supplementary file 2 — Supplementary Data 1 [file 43856_2023_259_MOESM2_ESM.xlsx]

## Sheet: Sheet1
Sample(s)	Species	Sequence type	Accession number	Result figure(s)	total #profiles	#disc. profiles species	%disc. profiles species	#disc. correct species	%disc. correct species	#disc. profiles SG_Low	%disc. profiles SG_Low	#disc. correct SG_Low	%disc. correct SG_Low	#disc. profiles SG_Medium	%disc. profiles SG_Medium	#disc. correct SG_Medium	%disc. correct SG_Medium	#disc. profiles SG_High	%disc. profiles SG_High	#disc. correct SG_High	%disc. correct SG_High	#disc. profiles SG_Ultra-high	%disc. profiles SG_Ultra-high	#disc. correct SG_Ultra-high	%disc. correct SG_Ultra-high
EC1	Escherichia coli	ST10	SRR16555479	2ace	11	10	0.909091	10	1	9	0.818182	9	1	9	0.818182	9	1	7	0.636364	7	1	-	-	-	-
EC2	Escherichia coli	ST10	SRR16555475	2ace	32	21	0.65625	21	1	11	0.34375	11	1	5	0.15625	2	0.4	4	0.125	1	0.25	-	-	-	-
EC3	Escherichia coli	ST10	GCA_013176595.1	2ace	102	41	0.401961	41	1	23	0.22549	23	1	15	0.147059	15	1	9	0.0882353	9	1	-	-	-	-
EC4	Escherichia coli	ST10	GCA_013176495.1	2ace	88	52	0.590909	52	1	31	0.352273	30	0.967742	17	0.193182	16	0.941176	12	0.136364	11	0.916667	-	-	-	-
EC5	Escherichia coli	ST12	SRR16555474	2ace	96	22	0.229167	21	0.954545	20	0.208333	20	1	20	0.208333	20	1	5	0.0520833	5	1	-	-	-	-
EC6	Escherichia coli	ST38	SRR16555471	2ace	29	16	0.551724	16	1	12	0.413793	12	1	10	0.344828	10	1	10	0.344828	10	1	-	-	-	-
EC7	Escherichia coli	ST58	GCA_013172225.1	2ace	104	58	0.557692	58	1	26	0.25	26	1	19	0.182692	19	1	5	0.0480769	3	0.6	-	-	-	-
EC8	Escherichia coli	ST73	GCA_013176885.1	2ace	63	20	0.31746	20	1	17	0.269841	17	1	17	0.269841	17	1	5	0.0793651	5	1	-	-	-	-
EC9	Escherichia coli	ST88	GCA_013171465.1	2ace	71	14	0.197183	14	1	6	0.084507	6	1	3	0.0422535	3	1	3	0.0422535	3	1	-	-	-	-
EC10	Escherichia coli	ST95	GCA_013176845.1	2ace	60	10	0.166667	9	0.9	5	0.0833333	5	1	4	0.0666667	4	1	2	0.0333333	2	1	-	-	-	-
EC11	Escherichia coli	ST101	GCA_013172765.1	2ace	84	24	0.285714	24	1	13	0.154762	12	0.923077	7	0.0833333	7	1	0	0	0	NA	-	-	-	-
EC12	Escherichia coli	ST131	SRR16555480	2ace, 3d	35	21	0.6	21	1	21	0.6	21	1	20	0.571429	20	1	19	0.542857	19	1	12	0.342857	12	1
EC13	Escherichia coli	ST131	SRR16555457	2ace, 3d	33	23	0.69697	23	1	22	0.666667	22	1	19	0.575758	19	1	18	0.545455	18	1	14	0.424242	14	1
EC14	Escherichia coli	ST131	SRR16555456	2ace, 3d	24	11	0.458333	11	1	8	0.333333	8	1	6	0.25	6	1	6	0.25	6	1	2	0.0833333	2	1
EC15	Escherichia coli	ST131	SRR16555455	2ace, 3d	26	19	0.730769	19	1	18	0.692308	18	1	18	0.692308	18	1	17	0.653846	17	1	8	0.307692	7	0.875
EC16	Escherichia coli	ST131	SRR16555469	2ace, 3d	59	20	0.338983	20	1	15	0.254237	15	1	10	0.169492	10	1	10	0.169492	10	1	6	0.101695	6	1
EC17	Escherichia coli	ST156	SRR16555458	2ace	37	17	0.459459	17	1	8	0.216216	8	1	4	0.108108	4	1	3	0.0810811	3	1	-	-	-	-
EC18	Escherichia coli	ST167	GCA_013174205.1	2ace	103	45	0.436893	45	1	27	0.262136	27	1	20	0.194175	20	1	15	0.145631	14	0.933333	-	-	-	-
EC19	Escherichia coli	ST405	SRR16555452	2ace	34	12	0.352941	12	1	12	0.352941	12	1	9	0.264706	9	1	9	0.264706	9	1	-	-	-	-
EC20	Escherichia coli	ST405	SRR16555473	2ace	44	7	0.159091	7	1	6	0.136364	6	1	3	0.0681818	3	1	3	0.0681818	3	1	-	-	-	-
EC21	Escherichia coli	ST410	SRR16555478	2ace	45	17	0.377778	17	1	14	0.311111	14	1	12	0.266667	12	1	12	0.266667	12	1	-	-	-	-
EC22	Escherichia coli	ST410	SRR16555477	2ace	73	13	0.178082	13	1	2	0.0273973	2	1	2	0.0273973	2	1	2	0.0273973	2	1	-	-	-	-
EC23	Escherichia coli	ST648	SRR16555454	2ace	35	24	0.685714	24	1	16	0.457143	15	0.9375	15	0.428571	14	0.933333	14	0.4	13	0.928571	-	-	-	-
EC24	Escherichia coli	ST648	SRR16555453	2ace	26	14	0.538462	14	1	7	0.269231	7	1	7	0.269231	7	1	7	0.269231	7	1	-	-	-	-
EC25	Escherichia coli	ST5375	SRR16555476	2ace	21	10	0.47619	10	1	5	0.238095	5	1	3	0.142857	3	1	2	0.0952381	2	1	-	-	-	-
Mix1	Escherichia coli	-	-	3a	204	72	0.352941	71	0.986111	55	0.269608	55	1	50	0.245098	50	1	43	0.210784	36	0.837209	-	-	-	-
Mix1.1	Escherichia coli	ST355	SRR16555468	3a	-	-	-	-	-	-	-	-	-	-	-	10	-	-	-	-	-	-	-	-	-
Mix1.2 (EC13)	Escherichia coli	ST131	SRR16555457	3a	-	-	-	-	-	-	-	-	-	-	-	15	-	-	-	-	-	-	-	-	-
Mix1.3 (EC17)	Escherichia coli	ST156	SRR16555458	3a	-	-	-	-	-	-	-	-	-	-	-	12	-	-	-	-	-	-	-	-	-
Mix1.4 (EC20)	Escherichia coli	ST405	SRR16555473	3a	-	-	-	-	-	-	-	-	-	-	-	13	-	-	-	-	-	-	-	-	-
Mix2	Escherichia coli	-	-	3a	134	107	0.798507	107	1	80	0.597015	80	1	65	0.485075	65	1	48	0.358209	47	0.979167	-	-	-	-
Mix2.1	Escherichia coli	ST448	SRR16555472	3a	-	-	-	-	-	-	-	-	-	-	-	7	-	-	-	-	-	-	-	-	-
Mix2.2	Escherichia coli	ST410	SRR16555470	3a	-	-	-	-	-	-	-	-	-	-	-	18	-	-	-	-	-	-	-	-	-
Mix2.3 (EC5)	Escherichia coli	ST12	SRR16555474	3a	-	-	-	-	-	-	-	-	-	-	-	21	-	-	-	-	-	-	-	-	-
Mix2.4 (EC16)	Escherichia coli	ST131	SRR16555469	3a	-	-	-	-	-	-	-	-	-	-	-	19	-	-	-	-	-	-	-	-	-
U1	Escherichia coli	ST69	SRR16555466	3b	29	17	0.586207	17	1	6	0.206897	4	0.666667	5	0.172414	2	0.4	4	0.137931	1	0.25	-	-	-	-
U2	Escherichia coli	ST73	SRR16555464	3b	35	12	0.342857	12	1	12	0.342857	12	1	11	0.314286	11	1	7	0.2	5	0.714286	-	-	-	-
U3	Escherichia coli	ST131	SRR16555465	3bd	41	23	0.560976	23	1	23	0.560976	23	1	22	0.536585	22	1	19	0.463415	19	1	12	0.292683	12	1
U4	Escherichia coli	ST131	SRR16555463	3bd	33	13	0.393939	13	1	12	0.363636	11	0.916667	11	0.333333	10	0.909091	10	0.30303	9	0.9	5	0.151515	4	0.8
U5	Escherichia coli	ST131	SRR16555462	3bd	41	16	0.390244	16	1	16	0.390244	16	1	10	0.243902	9	0.9	10	0.243902	9	0.9	4	0.097561	3	0.75
U6	Escherichia coli	ST636	SRR16555467	3b	40	4	0.1	4	1	3	0.075	3	1	3	0.075	3	1	1	0.025	1	1	-	-	-	-
P1	Escherichia coli	ST1193	SRR16555461	4bc	110	37	0.336364	37	1	31	0.281818	31	1	29	0.263636	28	0.965517	18	0.163636	17	0.944444	-	-	-	-
P2	Escherichia coli	ST131	SRR16555460	3d, 4bc	87	9	0.103448	9	1	7	0.0804598	7	1	7	0.0804598	7	1	7	0.0804598	7	1	3	0.0344828	3	1
P3	Escherichia coli	ST38	SRR16555459	4bc	167	36	0.215569	36	1	19	0.113772	18	0.947368	7	0.0419162	6	0.857143	7	0.0419162	6	0.857143	-	-	-	-
KP1	Klebsiella pneumoniae	ST14	JAKHEP000000000.1	2bdf	34	12	0.352941	12	1	6	0.176471	6	1	6	0.176471	5	0.833333	6	0.176471	5	0.833333	-	-	-	-
KP2	Klebsiella pneumoniae	ST17	GCA_016056235.1	2bdf	70	20	0.285714	20	1	7	0.1	5	0.714286	7	0.1	5	0.714286	7	0.1	5	0.714286	-	-	-	-
KP3	Klebsiella pneumoniae	ST37	GCA_015831445.1	2bdf	62	15	0.241935	15	1	8	0.129032	7	0.875	8	0.129032	7	0.875	8	0.129032	7	0.875	-	-	-	-
KP4	Klebsiella pneumoniae	ST38	JAKHEV000000000.1	2bdf	50	26	0.52	26	1	12	0.24	12	1	11	0.22	11	1	11	0.22	11	1	-	-	-	-
KP5	Klebsiella pneumoniae	ST101	JAKHEI000000000.1	2bdf	43	10	0.232558	10	1	5	0.116279	5	1	2	0.0465116	2	1	2	0.0465116	2	1	-	-	-	-
KP6	Klebsiella pneumoniae	ST147	JAKHEL000000000.1	2bdf	73	24	0.328767	24	1	10	0.136986	9	0.9	8	0.109589	7	0.875	8	0.109589	7	0.875	-	-	-	-
KP7	Klebsiella pneumoniae	ST258	GCA_016056215.1	2bdf	82	22	0.268293	22	1	13	0.158537	13	1	12	0.146341	12	1	3	0.0365854	3	1	-	-	-	-
KP8	Klebsiella pneumoniae	ST512	JAKJRV000000000.1	2bdf	39	25	0.641026	25	1	12	0.307692	12	1	11	0.282051	11	1	8	0.205128	7	0.875	-	-	-	-
KP9	Klebsiella pneumoniae	ST624	GCA_015831545.1	2bdf	109	23	0.211009	22	0.956522	5	0.0458716	5	1	5	0.0458716	4	0.8	5	0.0458716	4	0.8	-	-	-	-

## Sheet: Sheet2
Mix 2	nz_cp019015.1,nz_cp027205.2,nz_cp031134.1,nz_cp010151.1
EC12	nz_cp014316.1
EC1	nz_cp026359.1
EC17	nz_cp030331.1
EC13	nz_cp021179.1
EC14	nz_cp035720.1
EC15	nz_ls992192.1
EC23	nz_cp008697.1
EC24	nz_cp008697.1
EC19	nz_cp024851.1
EC21	nz_cp024801.1
EC22	nz_ls998785.1
EC25	nz_cp023386.1
EC2	nz_lr134082.1
EC5	nz_cp010151.1
EC20	nz_cp023960.1
EC6	nz_cp038505.1
EC16	nz_cp019015.1
U6	nz_cp033762.1
U1	nz_cp023142.1
U3	nz_cp028483.1
U2	nc_017651.1
U4	nz_cp030337.1
U5	nz_cp018983.1
P1	nz_cp030111.1
P2	nz_cp014316.1
P3	nz_cp018206.1
EC18	nz_cp023834.1
EC11	nz_cp041302.1
EC7	nz_cp010145.1
EC9	nz_cp010140.1
EC8	nz_lr134237.1
EC10	nz_lr134031.1
EC3	nz_cp010371.1
EC4	nz_cp023371.1
KP3
KP8
KP6
KP1
KP2
KP4
KP9
KP7
KP5
Mix 1	nz_cp021179.1,nz_lr134078.1,nz_cp030331.1,nz_cp023960.1
