# Supplementary material for: Strain-level bacterial typing directly from patient samples using optical DNA mapping
Source: Commun Med (Lond). 2023 Feb 23;3:31. doi: 10.1038/s43856-023-00259-z (PMC9950433; doi:10.1038/s43856-023-00259-z)
Supplement: Supplementary file 3 — Supplementary Data 2 [file 43856_2023_259_MOESM3_ESM.txt]

NC_000117.1
NC_000853.1
NC_000907.1
NC_000908.2
NC_000912.1
NC_000913.3
NC_000915.1
NC_000918.1
NC_000921.1
NC_000922.1
NC_000962.3
NC_000963.1
NC_000964.3
NC_001263.1
NC_001318.1
NC_002162.1
NC_002163.1
NC_002488.3
NC_002491.1
NC_002505.1
NC_002506.1
NC_002516.2
NC_002528.1
NC_002570.2
NC_002620.2
NC_002662.1
NC_002663.1
NC_002677.1
NC_002678.2
NC_002695.2
NC_002696.2
NC_002737.2
NC_002745.2
NC_002755.2
NC_002758.2
NC_002771.1
NC_002927.3
NC_002928.3
NC_002929.2
NC_002932.3
NC_002935.2
NC_002936.3
NC_002937.3
NC_002939.5
NC_002942.5
NC_002944.2
NC_002945.4
NC_002946.2
NC_002947.4
NC_002950.2
NC_002951.2
NC_002952.2
NC_002953.3
NC_002967.9
NC_002971.4
NC_002973.6
NC_002976.3
NC_002977.6
NC_002978.6
NC_003028.3
NC_003030.1
NC_003047.1
NC_003062.2
NC_003063.2
NC_003098.1
NC_003103.1
NC_003112.2
NC_003116.1
NC_003143.1
NC_003155.5
NC_003197.2
NC_003198.1
NC_003210.1
NC_003212.1
NC_003228.3
NC_003295.1
NC_003317.1
NC_003318.1
NC_003361.3
NC_003366.1
NC_003450.3
NC_003454.1
NC_003485.1
NC_003869.1
NC_003888.3
NC_003902.1
NC_003909.8
NC_003910.7
NC_003911.12
NC_003912.7
NC_003919.1
NC_003923.1
NC_003997.3
NC_004061.1
NC_004070.1
NC_004088.1
NC_004113.1
NC_004116.1
NC_004129.6
NC_004193.1
NC_004307.2
NC_004310.3
NC_004311.2
NC_004337.2
NC_004342.2
NC_004344.2
NC_004347.2
NC_004350.2
NC_004368.1
NC_004369.1
NC_004431.1
NC_004432.1
NC_004459.3
NC_004460.2
NC_004461.1
NC_004463.1
NC_004545.1
NC_004547.2
NC_004551.1
NC_004552.2
NC_004556.1
NC_004557.1
NC_004567.2
NC_004572.3
NC_004603.1
NC_004605.1
NC_004606.1
NC_004631.1
NC_004663.1
NC_004668.1
NC_004722.1
NC_004741.1
NC_004757.1
NC_004829.2
NC_004842.2
NC_004917.1
NC_005027.1
NC_005042.1
NC_005043.1
NC_005061.1
NC_005071.1
NC_005072.1
NC_005085.1
NC_005090.1
NC_005125.1
NC_005126.1
NC_005139.1
NC_005140.1
NC_005295.2
NC_005296.1
NC_005303.2
NC_005362.1
NC_005363.1
NC_005364.2
NC_005773.3
NC_005810.1
NC_005823.1
NC_005835.1
NC_005945.1
NC_005955.1
NC_005956.1
NC_006055.1
NC_006085.1
NC_006086.1
NC_006087.1
NC_006138.1
NC_006142.1
NC_006155.1
NC_006156.1
NC_006177.1
NC_006270.3
NC_006274.1
NC_006300.1
NC_006322.1
NC_006347.1
NC_006348.1
NC_006349.2
NC_006350.1
NC_006351.1
NC_006360.1
NC_006361.1
NC_006368.1
NC_006369.1
NC_006370.1
NC_006371.1
NC_006448.1
NC_006449.1
NC_006461.1
NC_006510.1
NC_006511.1
NC_006512.1
NC_006513.1
NC_006526.2
NC_006570.2
NC_006576.1
NC_006582.1
NC_006677.1
NC_006814.3
NC_006831.1
NC_006832.1
NC_006833.1
NC_006840.2
NC_006841.2
NC_006905.1
NC_006908.1
NC_006932.1
NC_006933.1
NC_006958.1
NC_007005.1
NC_007086.1
NC_007109.1
NC_007146.2
NC_007164.1
NC_007168.1
NC_007204.1
NC_007294.1
NC_007295.1
NC_007296.2
NC_007297.2
NC_007298.1
NC_007332.1
NC_007333.1
NC_007335.2
NC_007347.1
NC_007348.1
NC_007350.1
NC_007354.1
NC_007404.1
NC_007406.1
NC_007413.1
NC_007429.1
NC_007432.1
NC_007434.1
NC_007435.1
NC_007481.1
NC_007482.1
NC_007484.1
NC_007492.2
NC_007498.2
NC_007503.1
NC_007508.1
NC_007509.1
NC_007510.1
NC_007511.1
NC_007512.1
NC_007514.1
NC_007517.1
NC_007519.1
NC_007520.2
NC_007530.2
NC_007575.1
NC_007576.1
NC_007577.1
NC_007604.1
NC_007606.1
NC_007613.1
NC_007614.1
NC_007618.1
NC_007622.1
NC_007624.1
NC_007626.1
NC_007633.1
NC_007643.1
NC_007644.1
NC_007645.1
NC_007650.1
NC_007651.1
NC_007677.1
NC_007705.1
NC_007712.1
NC_007716.1
NC_007722.1
NC_007759.1
NC_007760.1
NC_007761.1
NC_007777.1
NC_007778.1
NC_007779.1
NC_007793.1
NC_007794.1
NC_007795.1
NC_007797.1
NC_007798.1
NC_007799.1
NC_007880.1
NC_007899.1
NC_007907.1
NC_007908.1
NC_007912.1
NC_007925.1
NC_007929.1
NC_007940.1
NC_007946.1
NC_007947.1
NC_007951.1
NC_007952.1
NC_007953.1
NC_007954.1
NC_007958.1
NC_007963.1
NC_007964.1
NC_007969.1
NC_007973.1
NC_007984.1
NC_008011.1
NC_008021.1
NC_008022.1
NC_008023.1
NC_008024.1
NC_008025.1
NC_008027.1
NC_008048.1
NC_008054.1
NC_008060.1
NC_008061.1
NC_008062.1
NC_008086.1
NC_008095.1
NC_008148.1
NC_008149.1
NC_008150.1
NC_008209.1
NC_008228.1
NC_008229.1
NC_008245.1
NC_008253.1
NC_008255.1
NC_008258.1
NC_008260.1
NC_008261.1
NC_008268.1
NC_008278.1
NC_008309.1
NC_008312.1
NC_008313.1
NC_008314.1
NC_008340.1
NC_008343.2
NC_008344.1
NC_008345.1
NC_008346.1
NC_008347.1
NC_008358.1
NC_008369.1
NC_008380.1
NC_008390.1
NC_008391.1
NC_008392.1
NC_008435.1
NC_008463.1
NC_008497.1
NC_008508.1
NC_008510.1
NC_008525.1
NC_008526.1
NC_008527.1
NC_008528.1
NC_008529.1
NC_008530.1
NC_008531.1
NC_008532.1
NC_008533.2
NC_008542.1
NC_008543.1
NC_008544.1
NC_008554.1
NC_008555.1
NC_008563.1
NC_008570.1
NC_008571.1
NC_008576.1
NC_008578.1
NC_008593.1
NC_008595.1
NC_008596.1
NC_008599.1
NC_008600.1
NC_008601.1
NC_008609.1
NC_008611.1
NC_008618.1
NC_008639.1
NC_008686.1
NC_008687.1
NC_008700.1
NC_008709.1
NC_008710.1
NC_008711.1
NC_008726.1
NC_008740.1
NC_008751.1
NC_008752.1
NC_008767.1
NC_008769.1
NC_008781.1
NC_008783.1
NC_008784.1
NC_008785.1
NC_008786.1
NC_008787.1
NC_008789.1
NC_008800.1
NC_008816.1
NC_008817.1
NC_008819.1
NC_008825.1
NC_008835.1
NC_008836.1
NC_009004.1
NC_009009.1
NC_009012.1
NC_009049.1
NC_009050.1
NC_009052.1
NC_009053.1
NC_009074.1
NC_009075.1
NC_009076.1
NC_009078.1
NC_009079.1
NC_009080.1
NC_009089.1
NC_009091.1
NC_009092.1
NC_009138.1
NC_009142.1
NC_009253.1
NC_009257.1
NC_009328.1
NC_009332.1
NC_009337.1
NC_009338.1
NC_009342.1
NC_009348.1
NC_009379.1
NC_009380.1
NC_009381.1
NC_009428.1
NC_009434.1
NC_009437.1
NC_009438.1
NC_009439.1
NC_009441.1
NC_009446.1
NC_009455.1
NC_009456.1
NC_009457.1
NC_009480.1
NC_009483.1
NC_009484.1
NC_009486.1
NC_009487.1
NC_009488.1
NC_009494.2
NC_009495.1
NC_009497.1
NC_009504.1
NC_009505.1
NC_009511.1
NC_009512.1
NC_009513.1
NC_009525.1
NC_009565.1
NC_009566.1
NC_009613.3
NC_009614.1
NC_009615.1
NC_009616.1
NC_009617.1
NC_009632.1
NC_009633.1
NC_009636.1
NC_009641.1
NC_009648.1
NC_009655.1
NC_009656.1
NC_009664.2
NC_009665.1
NC_009667.1
NC_009668.1
NC_009674.1
NC_009697.1
NC_009698.1
NC_009699.1
NC_009706.1
NC_009707.1
NC_009708.1
NC_009714.1
NC_009715.2
NC_009718.1
NC_009719.1
NC_009720.1
NC_009725.1
NC_009727.1
NC_009749.1
NC_009767.1
NC_009778.1
NC_009782.1
NC_009783.1
NC_009784.1
NC_009785.1
NC_009792.1
NC_009800.1
NC_009801.1
NC_009802.2
NC_009828.1
NC_009831.1
NC_009832.1
NC_009839.1
NC_009840.1
NC_009848.4
NC_009850.1
NC_009879.1
NC_009881.1
NC_009882.1
NC_009883.1
NC_009900.1
NC_009901.1
NC_009922.1
NC_009925.1
NC_009937.1
NC_009943.1
NC_009952.1
NC_009953.1
NC_009997.1
NC_010001.1
NC_010002.1
NC_010003.1
NC_010067.1
NC_010079.1
NC_010080.1
NC_010084.1
NC_010086.1
NC_010087.1
NC_010102.1
NC_010103.1
NC_010104.1
NC_010117.1
NC_010120.1
NC_010125.1
NC_010159.1
NC_010161.1
NC_010162.1
NC_010163.1
NC_010167.1
NC_010168.1
NC_010169.1
NC_010170.1
NC_010172.1
NC_010175.1
NC_010184.1
NC_010263.3
NC_010278.1
NC_010280.2
NC_010287.1
NC_010296.1
NC_010321.1
NC_010322.1
NC_010334.1
NC_010336.1
NC_010337.2
NC_010376.1
NC_010380.1
NC_010397.1
NC_010407.1
NC_010410.1
NC_010465.1
NC_010468.1
NC_010471.1
NC_010473.1
NC_010498.1
NC_010501.1
NC_010503.1
NC_010505.1
NC_010506.1
NC_010508.1
NC_010512.1
NC_010513.1
NC_010515.1
NC_010516.1
NC_010519.1
NC_010520.1
NC_010524.1
NC_010531.1
NC_010545.1
NC_010551.1
NC_010552.1
NC_010554.1
NC_010556.1
NC_010557.1
NC_010571.1
NC_010572.1
NC_010577.1
NC_010581.1
NC_010582.1
NC_010602.1
NC_010609.1
NC_010610.1
NC_010611.1
NC_010612.1
NC_010617.1
NC_010622.1
NC_010623.1
NC_010628.1
NC_010634.1
NC_010644.1
NC_010645.1
NC_010655.1
NC_010658.1
NC_010674.1
NC_010676.1
NC_010677.1
NC_010678.1
NC_010681.1
NC_010682.1
NC_010688.1
NC_010694.1
NC_010698.2
NC_010717.2
NC_010718.1
NC_010723.1
NC_010725.1
NC_010729.1
NC_010740.1
NC_010742.1
NC_010793.1
NC_010794.1
NC_010801.1
NC_010803.1
NC_010804.1
NC_010805.1
NC_010814.1
NC_010816.1
NC_010831.1
NC_010842.1
NC_010939.1
NC_010943.1
NC_010994.1
NC_010995.1
NC_010999.1
NC_011000.1
NC_011001.1
NC_011002.1
NC_011004.1
NC_011025.1
NC_011026.1
NC_011027.1
NC_011035.1
NC_011059.1
NC_011060.1
NC_011071.1
NC_011072.1
NC_011080.1
NC_011083.1
NC_011094.1
NC_011134.1
NC_011138.3
NC_011144.1
NC_011146.1
NC_011147.1
NC_011149.1
NC_011205.1
NC_011206.1
NC_011229.1
NC_011244.1
NC_011274.1
NC_011283.1
NC_011294.1
NC_011295.1
NC_011296.1
NC_011297.1
NC_011312.1
NC_011313.1
NC_011333.1
NC_011353.1
NC_011365.1
NC_011369.1
NC_011374.1
NC_011375.1
NC_011386.1
NC_011415.1
NC_011420.2
NC_011498.1
NC_011527.1
NC_011528.1
NC_011566.1
NC_011567.1
NC_011586.2
NC_011593.1
NC_011601.1
NC_011653.1
NC_011658.1
NC_011660.1
NC_011661.1
NC_011663.1
NC_011666.1
NC_011725.1
NC_011728.1
NC_011740.1
NC_011741.1
NC_011742.1
NC_011744.2
NC_011748.1
NC_011750.1
NC_011753.2
NC_011757.1
NC_011761.1
NC_011768.1
NC_011769.1
NC_011770.1
NC_011772.1
NC_011773.1
NC_011830.1
NC_011831.1
NC_011833.1
NC_011834.1
NC_011835.1
NC_011837.1
NC_011852.1
NC_011883.1
NC_011886.1
NC_011891.1
NC_011894.1
NC_011896.1
NC_011898.1
NC_011899.1
NC_011900.1
NC_011901.1
NC_011916.1
NC_011958.1
NC_011959.1
NC_011963.1
NC_011969.1
NC_011978.1
NC_011979.1
NC_011983.1
NC_011985.1
NC_011988.1
NC_011989.1
NC_011992.1
NC_011993.1
NC_011999.1
NC_012004.1
NC_012026.1
NC_012034.1
NC_012039.1
NC_012108.1
NC_012115.1
NC_012121.1
NC_012125.1
NC_012207.1
NC_012214.1
NC_012225.1
NC_012438.1
NC_012440.1
NC_012441.1
NC_012442.1
NC_012466.1
NC_012467.1
NC_012468.1
NC_012469.1
NC_012470.1
NC_012472.1
NC_012483.1
NC_012488.1
NC_012489.1
NC_012490.1
NC_012491.1
NC_012522.1
NC_012526.1
NC_012559.1
NC_012560.1
NC_012563.1
NC_012578.1
NC_012580.1
NC_012581.1
NC_012582.1
NC_012583.1
NC_012587.1
NC_012590.1
NC_012633.1
NC_012658.1
NC_012659.1
NC_012660.1
NC_012667.1
NC_012668.1
NC_012669.1
NC_012686.1
NC_012687.1
NC_012691.1
NC_012704.1
NC_012721.2
NC_012724.2
NC_012730.1
NC_012731.1
NC_012759.1
NC_012779.2
NC_012785.1
NC_012791.1
NC_012792.1
NC_012796.1
NC_012803.1
NC_012808.1
NC_012814.1
NC_012846.1
NC_012850.1
NC_012856.1
NC_012857.1
NC_012881.1
NC_012891.1
NC_012892.2
NC_012913.1
NC_012917.1
NC_012924.1
NC_012925.1
NC_012926.1
NC_012943.1
NC_012947.1
NC_012962.1
NC_012967.1
NC_012968.1
NC_012969.1
NC_012971.2
NC_012973.1
NC_012982.1
NC_012984.1
NC_012988.1
NC_012997.1
NC_013008.1
NC_013009.1
NC_013016.1
NC_013037.1
NC_013061.1
NC_013093.1
NC_013118.1
NC_013119.1
NC_013124.1
NC_013131.1
NC_013132.1
NC_013159.1
NC_013162.1
NC_013165.1
NC_013166.1
NC_013169.1
NC_013170.1
NC_013171.1
NC_013172.1
NC_013173.1
NC_013174.1
NC_013192.1
NC_013198.1
NC_013199.1
NC_013203.1
NC_013204.1
NC_013205.1
NC_013209.1
NC_013216.1
NC_013222.1
NC_013223.1
NC_013235.1
NC_013282.2
NC_013315.1
NC_013353.1
NC_013355.1
NC_013361.1
NC_013364.1
NC_013385.1
NC_013410.1
NC_013421.1
NC_013422.1
NC_013440.1
NC_013441.1
NC_013446.2
NC_013450.1
NC_013456.1
NC_013457.1
NC_013501.1
NC_013504.1
NC_013508.1
NC_013510.1
NC_013511.1
NC_013512.1
NC_013515.1
NC_013517.1
NC_013520.1
NC_013521.1
NC_013522.1
NC_013523.1
NC_013524.1
NC_013525.1
NC_013526.1
NC_013530.1
NC_013532.1
NC_013552.1
NC_013592.1
NC_013595.1
NC_013642.1
NC_013654.1
NC_013656.1
NC_013714.1
NC_013715.1
NC_013716.1
NC_013720.1
NC_013721.1
NC_013722.1
NC_013729.1
NC_013739.1
NC_013740.1
NC_013757.1
NC_013766.2
NC_013768.1
NC_013791.2
NC_013798.1
NC_013799.1
NC_013850.1
NC_013851.1
NC_013853.1
NC_013861.1
NC_013890.1
NC_013891.1
NC_013892.1
NC_013893.1
NC_013894.1
NC_013895.2
NC_013921.1
NC_013928.1
NC_013929.1
NC_013939.1
NC_013941.1
NC_013943.1
NC_013946.1
NC_013947.1
NC_013948.1
NC_013949.1
NC_013956.2
NC_013959.1
NC_013960.1
NC_013961.1
NC_013971.1
NC_014006.1
NC_014008.1
NC_014011.1
NC_014012.1
NC_014013.1
NC_014014.1
NC_014019.1
NC_014029.1
NC_014032.1
NC_014033.1
NC_014034.1
NC_014039.1
NC_014041.1
NC_014098.1
NC_014100.1
NC_014103.1
NC_014121.1
NC_014125.1
NC_014136.1
NC_014147.1
NC_014148.1
NC_014150.1
NC_014151.1
NC_014152.1
NC_014153.1
NC_014158.1
NC_014165.1
NC_014166.1
NC_014168.1
NC_014169.1
NC_014171.1
NC_014207.1
NC_014209.1
NC_014210.1
NC_014211.1
NC_014212.1
NC_014215.1
NC_014216.1
NC_014217.1
NC_014218.1
NC_014220.1
NC_014221.1
NC_014225.1
NC_014230.1
NC_014246.1
NC_014251.1
NC_014256.1
NC_014259.1
NC_014306.1
NC_014311.1
NC_014313.1
NC_014314.1
NC_014315.1
NC_014318.1
NC_014323.1
NC_014328.1
NC_014329.1
NC_014330.1
NC_014334.2
NC_014335.1
NC_014363.1
NC_014364.1
NC_014365.1
NC_014370.1
NC_014371.1
NC_014375.1
NC_014377.1
NC_014378.1
NC_014387.1
NC_014391.1
NC_014392.1
NC_014393.1
NC_014394.1
NC_014410.1
NC_014414.1
NC_014448.1
NC_014479.1
NC_014483.2
NC_014484.1
NC_014494.1
NC_014498.1
NC_014500.1
NC_014506.1
NC_014532.2
NC_014541.1
NC_014550.1
NC_014551.1
NC_014552.1
NC_014554.1
NC_014555.1
NC_014560.1
NC_014562.1
NC_014614.1
NC_014616.1
NC_014618.1
NC_014622.2
NC_014623.1
NC_014624.2
NC_014625.1
NC_014632.1
NC_014638.1
NC_014639.1
NC_014640.1
NC_014643.1
NC_014644.1
NC_014652.1
NC_014654.1
NC_014655.1
NC_014656.1
NC_014657.1
NC_014659.1
NC_014664.1
NC_014666.1
NC_014720.1
NC_014721.1
NC_014722.1
NC_014727.1
NC_014734.1
NC_014738.1
NC_014751.1
NC_014752.1
NC_014758.1
NC_014759.1
NC_014760.1
NC_014761.1
NC_014762.1
NC_014810.2
NC_014814.1
NC_014816.1
NC_014817.1
NC_014828.1
NC_014829.1
NC_014830.1
NC_014831.1
NC_014833.1
NC_014834.1
NC_014836.1
NC_014844.1
NC_014910.1
NC_014914.1
NC_014920.1
NC_014921.1
NC_014922.1
NC_014923.1
NC_014924.1
NC_014925.1
NC_014926.1
NC_014931.1
NC_014932.1
NC_014933.1
NC_014934.1
NC_014935.1
NC_014958.1
NC_014960.1
NC_014962.1
NC_014963.1
NC_014964.1
NC_014965.1
NC_014966.1
NC_014970.1
NC_014974.1
NC_014976.1
NC_015052.1
NC_015064.1
NC_015067.1
NC_015125.1
NC_015138.1
NC_015144.1
NC_015145.1
NC_015152.1
NC_015153.1
NC_015155.1
NC_015160.1
NC_015161.1
NC_015164.1
NC_015167.1
NC_015172.1
NC_015174.1
NC_015177.1
NC_015185.1
NC_015186.1
NC_015214.1
NC_015215.1
NC_015224.1
NC_015259.1
NC_015275.1
NC_015276.1
NC_015278.1
NC_015291.1
NC_015311.1
NC_015312.1
NC_015318.1
NC_015321.1
NC_015376.1
NC_015379.1
NC_015381.1
NC_015385.1
NC_015387.1
NC_015388.1
NC_015389.1
NC_015408.1
NC_015410.1
NC_015422.1
NC_015424.1
NC_015425.1
NC_015428.1
NC_015431.1
NC_015433.1
NC_015434.1
NC_015436.1
NC_015437.1
NC_015460.1
NC_015470.1
NC_015499.1
NC_015500.1
NC_015501.1
NC_015510.1
NC_015514.1
NC_015519.1
NC_015520.1
NC_015554.1
NC_015555.1
NC_015556.1
NC_015558.1
NC_015559.1
NC_015564.1
NC_015565.1
NC_015567.1
NC_015571.1
NC_015572.1
NC_015576.1
NC_015577.1
NC_015578.1
NC_015581.1
NC_015588.1
NC_015589.1
NC_015590.1
NC_015591.1
NC_015593.1
NC_015594.1
NC_015596.1
NC_015600.1
NC_015601.1
NC_015602.1
NC_015633.1
NC_015634.1
NC_015635.1
NC_015637.1
NC_015656.1
NC_015660.1
NC_015663.1
NC_015671.1
NC_015672.1
NC_015673.1
NC_015675.1
NC_015677.1
NC_015678.1
NC_015681.1
NC_015682.1
NC_015683.1
NC_015684.1
NC_015687.1
NC_015690.1
NC_015697.1
NC_015702.1
NC_015707.1
NC_015711.1
NC_015713.1
NC_015714.1
NC_015723.1
NC_015725.1
NC_015726.1
NC_015730.1
NC_015732.1
NC_015733.1
NC_015740.1
NC_015744.1
NC_015758.1
NC_015759.1
NC_015760.1
NC_015761.1
NC_015844.1
NC_015846.1
NC_015848.1
NC_015850.1
NC_015856.1
NC_015857.1
NC_015858.1
NC_015859.1
NC_015866.1
NC_015875.1
NC_015914.1
NC_015921.1
NC_015930.1
NC_015942.1
NC_015945.1
NC_015946.1
NC_015947.1
NC_015949.1
NC_015957.1
NC_015958.1
NC_015964.1
NC_015966.1
NC_015975.1
NC_015977.1
NC_015978.1
NC_016001.1
NC_016010.1
NC_016011.1
NC_016023.1
NC_016024.1
NC_016025.1
NC_016026.1
NC_016027.1
NC_016041.1
NC_016043.1
NC_016047.1
NC_016048.1
NC_016050.1
NC_016052.1
NC_016077.1
NC_016078.1
NC_016109.1
NC_016111.1
NC_016112.1
NC_016114.1
NC_016147.2
NC_016148.1
NC_016445.1
NC_016446.1
NC_016510.2
NC_016511.1
NC_016512.1
NC_016514.1
NC_016516.1
NC_016582.1
NC_016584.1
NC_016593.1
NC_016599.1
NC_016602.1
NC_016603.1
NC_016604.1
NC_016605.1
NC_016609.1
NC_016610.1
NC_016612.1
NC_016616.1
NC_016620.1
NC_016622.1
NC_016627.1
NC_016628.1
NC_016629.1
NC_016630.1
NC_016631.1
NC_016633.1
NC_016638.1
NC_016639.1
NC_016641.1
NC_016749.1
NC_016751.1
NC_016768.1
NC_016771.1
NC_016775.1
NC_016776.1
NC_016777.1
NC_016778.1
NC_016779.1
NC_016781.1
NC_016782.1
NC_016783.1
NC_016784.1
NC_016785.1
NC_016786.1
NC_016787.1
NC_016788.1
NC_016789.1
NC_016790.1
NC_016795.1
NC_016796.1
NC_016797.1
NC_016798.1
NC_016799.1
NC_016800.1
NC_016801.1
NC_016802.1
NC_016803.1
NC_016804.1
NC_016805.3
NC_016807.1
NC_016808.1
NC_016809.1
NC_016810.1
NC_016811.1
NC_016816.1
NC_016826.1
NC_016829.1
NC_016830.1
NC_016832.1
NC_016845.1
NC_016854.1
NC_016856.1
NC_016857.1
NC_016860.1
NC_016863.1
NC_016887.1
NC_016893.1
NC_016894.1
NC_016901.1
NC_016902.1
NC_016906.1
NC_016908.1
NC_016909.1
NC_016912.1
NC_016913.1
NC_016914.1
NC_016915.1
NC_016929.1
NC_016930.1
NC_016932.1
NC_016933.2
NC_016935.1
NC_016937.2
NC_016938.1
NC_016940.1
NC_016941.1
NC_016943.1
NC_016944.1
NC_016945.1
NC_016946.1
NC_016947.1
NC_016948.1
NC_017022.1
NC_017025.1
NC_017027.1
NC_017028.1
NC_017030.1
NC_017031.1
NC_017033.1
NC_017040.1
NC_017042.1
NC_017043.1
NC_017044.1
NC_017045.1
NC_017046.1
NC_017047.1
NC_017048.1
NC_017049.1
NC_017050.1
NC_017053.1
NC_017056.1
NC_017057.1
NC_017058.1
NC_017059.1
NC_017061.1
NC_017062.1
NC_017063.1
NC_017065.1
NC_017066.1
NC_017067.1
NC_017068.1
NC_017075.1
NC_017079.1
NC_017080.1
NC_017093.1
NC_017094.1
NC_017095.1
NC_017096.1
NC_017098.1
NC_017100.1
NC_017108.1
NC_017111.1
NC_017121.1
NC_017125.1
NC_017138.1
NC_017146.1
NC_017150.1
NC_017154.1
NC_017160.1
NC_017161.1
NC_017162.1
NC_017167.1
NC_017168.1
NC_017171.2
NC_017174.1
NC_017186.1
NC_017187.1
NC_017188.1
NC_017190.1
NC_017191.1
NC_017195.1
NC_017196.2
NC_017200.1
NC_017208.1
NC_017214.1
NC_017215.1
NC_017216.2
NC_017217.1
NC_017218.1
NC_017219.1
NC_017221.1
NC_017223.1
NC_017238.1
NC_017243.1
NC_017244.1
NC_017245.1
NC_017246.1
NC_017247.1
NC_017248.1
NC_017249.1
NC_017250.1
NC_017251.1
NC_017252.1
NC_017253.1
NC_017254.1
NC_017255.1
NC_017256.1
NC_017259.1
NC_017262.1
NC_017265.1
NC_017267.2
NC_017271.1
NC_017272.1
NC_017279.1
NC_017280.1
NC_017281.1
NC_017283.1
NC_017285.1
NC_017287.1
NC_017289.1
NC_017290.1
NC_017291.1
NC_017292.1
NC_017295.1
NC_017297.1
NC_017299.1
NC_017300.1
NC_017301.1
NC_017303.2
NC_017304.1
NC_017305.1
NC_017306.1
NC_017307.2
NC_017308.1
NC_017309.1
NC_017310.1
NC_017316.1
NC_017317.1
NC_017322.1
NC_017325.1
NC_017328.1
NC_017331.1
NC_017333.1
NC_017337.1
NC_017338.1
NC_017340.1
NC_017341.1
NC_017342.1
NC_017343.1
NC_017347.1
NC_017349.1
NC_017351.1
NC_017353.1
NC_017354.1
NC_017355.1
NC_017357.1
NC_017358.1
NC_017359.1
NC_017360.1
NC_017361.1
NC_017362.1
NC_017365.1
NC_017366.1
NC_017367.1
NC_017368.1
NC_017371.1
NC_017372.1
NC_017374.1
NC_017375.1
NC_017376.1
NC_017378.1
NC_017379.1
NC_017381.1
NC_017382.1
NC_017384.1
NC_017403.1
NC_017418.1
NC_017429.1
NC_017430.1
NC_017431.1
NC_017432.1
NC_017434.1
NC_017436.1
NC_017437.1
NC_017439.1
NC_017440.1
NC_017441.1
NC_017448.1
NC_017451.1
NC_017452.1
NC_017453.1
NC_017454.1
NC_017455.1
NC_017456.1
NC_017462.1
NC_017463.1
NC_017464.1
NC_017465.1
NC_017467.1
NC_017469.1
NC_017470.1
NC_017473.1
NC_017474.1
NC_017477.1
NC_017482.1
NC_017486.1
NC_017490.1
NC_017491.1
NC_017492.1
NC_017501.1
NC_017502.1
NC_017503.1
NC_017504.1
NC_017505.1
NC_017509.1
NC_017512.1
NC_017513.1
NC_017514.1
NC_017515.1
NC_017516.1
NC_017517.1
NC_017518.1
NC_017519.1
NC_017522.1
NC_017524.1
NC_017529.1
NC_017530.1
NC_017531.2
NC_017532.1
NC_017534.1
NC_017535.1
NC_017537.1
NC_017538.1
NC_017540.1
NC_017542.1
NC_017544.1
NC_017545.1
NC_017546.1
NC_017547.1
NC_017548.1
NC_017549.1
NC_017550.1
NC_017551.1
NC_017554.1
NC_017560.1
NC_017562.1
NC_017563.1
NC_017564.1
NC_017566.1
NC_017567.1
NC_017568.1
NC_017569.1
NC_017571.1
NC_017574.1
NC_017576.1
NC_017579.1
NC_017581.1
NC_017582.1
NC_017583.1
NC_017584.1
NC_017586.1
NC_017587.1
NC_017591.1
NC_017592.1
NC_017593.1
NC_017595.1
NC_017596.1
NC_017617.1
NC_017618.1
NC_017619.1
NC_017620.1
NC_017621.1
NC_017622.1
NC_017623.1
NC_017625.1
NC_017626.1
NC_017628.1
NC_017631.1
NC_017632.1
NC_017633.1
NC_017634.1
NC_017635.1
NC_017638.1
NC_017641.1
NC_017646.1
NC_017651.1
NC_017652.1
NC_017656.1
NC_017660.1
NC_017663.1
NC_017664.1
NC_017668.1
NC_017671.1
NC_017672.3
NC_017717.1
NC_017728.1
NC_017729.1
NC_017730.3
NC_017731.1
NC_017733.1
NC_017735.1
NC_017737.1
NC_017739.1
NC_017740.1
NC_017741.1
NC_017742.1
NC_017761.1
NC_017763.1
NC_017764.1
NC_017765.1
NC_017768.1
NC_017769.2
NC_017770.1
NC_017790.1
NC_017831.1
NC_017832.1
NC_017834.1
NC_017845.1
NC_017846.2
NC_017847.1
NC_017856.1
NC_017857.3
NC_017860.1
NC_017861.1
NC_017866.1
NC_017867.1
NC_017905.1
NC_017906.1
NC_017909.1
NC_017910.1
NC_017911.1
NC_017912.1
NC_017927.1
NC_017933.1
NC_017934.1
NC_017945.2
NC_017949.1
NC_017950.1
NC_017951.1
NC_017952.1
NC_017953.1
NC_017955.1
NC_017956.1
NC_017960.1
NC_017964.1
NC_017986.1
NC_017999.1
NC_018002.1
NC_018010.1
NC_018011.1
NC_018012.1
NC_018013.1
NC_018014.1
NC_018016.1
NC_018017.1
NC_018018.1
NC_018019.2
NC_018020.1
NC_018024.1
NC_018025.1
NC_018027.1
NC_018028.1
NC_018065.1
NC_018068.1
NC_018073.1
NC_018077.1
NC_018078.1
NC_018079.1
NC_018080.1
NC_018081.1
NC_018089.1
NC_018101.1
NC_018106.1
NC_018108.1
NC_018139.1
NC_018140.1
NC_018142.1
NC_018143.2
NC_018145.1
NC_018149.1
NC_018150.2
NC_018177.1
NC_018178.1
NC_018220.1
NC_018221.1
NC_018266.1
NC_018267.1
NC_018286.1
NC_018289.1
NC_018290.1
NC_018405.1
NC_018406.1
NC_018407.1
NC_018408.1
NC_018409.1
NC_018410.1
NC_018411.1
NC_018412.1
NC_018413.1
NC_018419.1
NC_018420.1
NC_018491.1
NC_018495.1
NC_018496.1
NC_018497.1
NC_018498.1
NC_018500.1
NC_018508.1
NC_018513.1
NC_018514.1
NC_018515.1
NC_018518.1
NC_018520.1
NC_018521.1
NC_018522.1
NC_018524.1
NC_018525.1
NC_018526.1
NC_018527.1
NC_018528.1
NC_018529.1
NC_018584.1
NC_018585.1
NC_018586.1
NC_018587.1
NC_018588.1
NC_018589.1
NC_018590.1
NC_018592.1
NC_018593.1
NC_018594.1
NC_018605.1
NC_018607.1
NC_018608.1
NC_018609.1
NC_018610.1
NC_018612.1
NC_018619.1
NC_018620.1
NC_018621.1
NC_018622.1
NC_018623.1
NC_018624.1
NC_018625.1
NC_018626.1
NC_018627.1
NC_018630.1
NC_018631.1
NC_018632.1
NC_018641.1
NC_018642.1
NC_018643.1
NC_018644.1
NC_018645.1
NC_018646.1
NC_018648.1
NC_018649.1
NC_018650.1
NC_018658.1
NC_018661.1
NC_018664.1
NC_018665.1
NC_018672.1
NC_018673.1
NC_018678.1
NC_018679.1
NC_018681.1
NC_018691.1
NC_018692.1
NC_018693.1
NC_018695.1
NC_018700.1
NC_018704.1
NC_018706.1
NC_018707.1
NC_018709.4
NC_018712.1
NC_018720.1
NC_018721.1
NC_018747.1
NC_018828.1
NC_018829.1
NC_018868.3
NC_018870.1
NC_018877.1
NC_018887.1
NC_018936.1
NC_018937.1
NC_018938.1
NC_018939.1
NC_019042.1
NC_019048.2
NC_019382.1
NC_019386.1
NC_019393.1
NC_019395.1
NC_019396.1
NC_019425.2
NC_019435.1
NC_019537.1
NC_019551.1
NC_019552.1
NC_019556.1
NC_019560.1
NC_019563.1
NC_019567.1
NC_019673.1
NC_019675.1
NC_019693.1
NC_019695.1
NC_019748.1
NC_019753.1
NC_019770.1
NC_019771.1
NC_019776.1
NC_019780.1
NC_019793.1
NC_019842.1
NC_019845.2
NC_019892.1
NC_019896.1
NC_019897.1
NC_019902.2
NC_019903.1
NC_019904.1
NC_019905.1
NC_019907.1
NC_019908.1
NC_019936.1
NC_019940.1
NC_019949.1
NC_019954.2
NC_019955.1
NC_019960.1
NC_019968.1
NC_019970.1
NC_019971.1
NC_019973.1
NC_019978.1
NC_020059.1
NC_020076.2
NC_020089.1
NC_020125.1
NC_020126.1
NC_020127.1
NC_020133.1
NC_020134.1
NC_020156.1
NC_020163.1
NC_020164.1
NC_020181.1
NC_020207.1
NC_020209.1
NC_020211.1
NC_020229.1
NC_020230.1
NC_020238.1
NC_020244.1
NC_020245.2
NC_020260.1
NC_020272.1
NC_020291.1
NC_020300.1
NC_020301.1
NC_020302.1
NC_020304.1
NC_020307.1
NC_020376.1
NC_020386.1
NC_020387.1
NC_020410.1
NC_020417.1
NC_020418.1
NC_020450.1
NC_020453.1
NC_020506.1
NC_020507.1
NC_020508.1
NC_020509.1
NC_020514.1
NC_020515.1
NC_020517.1
NC_020519.1
NC_020521.1
NC_020526.1
NC_020528.1
NC_020529.1
NC_020532.1
NC_020533.1
NC_020536.1
NC_020537.1
NC_020540.2
NC_020541.1
NC_020546.1
NC_020547.2
NC_020555.1
NC_020559.1
NC_020564.1
NC_020566.1
NC_020568.1
NC_020796.1
NC_020800.1
NC_020812.1
NC_020813.1
NC_020815.1
NC_020819.1
NC_020829.1
NC_020832.1
NC_020833.2
NC_020834.2
NC_020887.2
NC_020888.1
NC_020891.1
NC_020895.1
NC_020908.1
NC_020911.1
NC_020912.1
NC_020929.1
NC_020930.1
NC_020931.1
NC_020937.1
NC_020938.1
NC_020940.1
NC_020944.1
NC_020945.1
NC_020966.1
NC_020970.1
NC_020971.1
NC_020973.1
NC_020974.1
NC_020990.1
NC_020992.1
NC_020993.1
NC_020995.1
NC_021003.1
NC_021004.1
NC_021005.1
NC_021006.1
NC_021025.1
NC_021026.1
NC_021028.1
NC_021050.1
NC_021052.1
NC_021054.1
NC_021064.1
NC_021066.1
NC_021082.1
NC_021083.1
NC_021084.1
NC_021085.1
NC_021089.1
NC_021149.1
NC_021150.1
NC_021151.1
NC_021172.1
NC_021173.1
NC_021174.1
NC_021175.1
NC_021176.1
NC_021177.1
NC_021181.2
NC_021182.1
NC_021184.1
NC_021194.1
NC_021200.1
NC_021213.1
NC_021214.1
NC_021215.3
NC_021216.3
NC_021217.3
NC_021218.3
NC_021224.2
NC_021235.1
NC_021236.1
NC_021237.1
NC_021251.1
NC_021252.1
NC_021280.1
NC_021281.1
NC_021282.1
NC_021283.1
NC_021284.1
NC_021286.1
NC_021290.1
NC_021291.1
NC_021351.1
NC_021352.1
NC_021354.1
NC_021362.1
NC_021485.1
NC_021486.1
NC_021491.1
NC_021494.1
NC_021499.1
NC_021505.1
NC_021514.1
NC_021554.1
NC_021577.1
NC_021591.1
NC_021593.1
NC_021658.1
NC_021659.1
NC_021663.1
NC_021670.1
NC_021712.1
NC_021713.1
NC_021714.1
NC_021715.1
NC_021717.1
NC_021721.1
NC_021723.1
NC_021725.1
NC_021726.1
NC_021729.1
NC_021733.1
NC_021738.1
NC_021739.1
NC_021740.1
NC_021741.1
NC_021743.1
NC_021744.1
NC_021807.1
NC_021810.1
NC_021812.2
NC_021814.1
NC_021818.1
NC_021820.1
NC_021821.1
NC_021822.1
NC_021823.1
NC_021824.1
NC_021825.1
NC_021826.1
NC_021827.1
NC_021829.3
NC_021830.2
NC_021831.1
NC_021833.1
NC_021834.1
NC_021837.1
NC_021838.1
NC_021839.1
NC_021840.1
NC_021844.1
NC_021846.1
NC_021847.1
NC_021848.1
NC_021870.1
NC_021872.1
NC_021877.1
NC_021878.1
NC_021879.1
NC_021880.1
NC_021882.2
NC_021883.1
NC_021884.1
NC_021887.1
NC_021888.1
NC_021889.1
NC_021890.1
NC_021891.1
NC_021892.1
NC_021893.1
NC_021895.1
NC_021896.1
NC_021897.1
NC_021898.1
NC_021899.1
NC_021900.1
NC_021902.1
NC_021905.1
NC_021915.1
NC_021917.1
NC_021984.1
NC_021985.1
NC_021991.1
NC_021994.1
NC_022000.1
NC_022040.1
NC_022041.1
NC_022048.1
NC_022075.1
NC_022079.2
NC_022081.1
NC_022082.1
NC_022097.1
NC_022107.1
NC_022112.1
NC_022113.1
NC_022115.1
NC_022116.1
NC_022117.1
NC_022118.1
NC_022119.1
NC_022121.1
NC_022130.1
NC_022196.1
NC_022198.1
NC_022221.1
NC_022222.1
NC_022223.1
NC_022224.1
NC_022226.1
NC_022234.1
NC_022236.1
NC_022237.1
NC_022238.1
NC_022239.1
NC_022240.1
NC_022244.1
NC_022245.1
NC_022246.1
NC_022247.1
NC_022269.1
NC_022270.1
NC_022347.1
NC_022349.1
NC_022350.1
NC_022351.2
NC_022352.2
NC_022353.2
NC_022356.1
NC_022357.1
NC_022359.1
NC_022362.2
NC_022364.1
NC_022369.1
NC_022438.1
NC_022439.1
NC_022440.1
NC_022441.1
NC_022442.1
NC_022443.1
NC_022516.1
NC_022523.1
NC_022524.1
NC_022525.1
NC_022528.1
NC_022529.1
NC_022530.1
NC_022541.1
NC_022543.1
NC_022544.1
NC_022546.1
NC_022566.1
NC_022567.1
NC_022568.1
NC_022569.1
NC_022571.1
NC_022575.1
NC_022583.1
NC_022592.1
NC_022593.1
NC_022600.1
NC_022604.1
NC_022606.1
NC_022648.1
NC_022653.1
NC_022657.1
NC_022660.1
NC_022663.1
NC_022664.1
NC_022665.1
NC_022737.1
NC_022777.1
NC_022780.1
NC_022781.1
NC_022792.1
NC_022795.1
NC_022806.1
NC_022807.1
NC_022808.2
NC_022873.1
NC_022878.1
NC_022886.1
NC_022898.1
NC_022900.1
NC_022904.2
NC_022905.1
NC_022906.1
NC_022907.1
NC_022908.1
NC_022909.1
NC_022911.1
NC_022964.1
NC_022991.1
NC_022997.1
NC_022998.1
NC_023018.2
NC_023019.1
NC_023028.1
NC_023029.1
NC_023030.2
NC_023032.1
NC_023035.1
NC_023036.2
NC_023037.2
NC_023045.1
NC_023060.1
NC_023062.1
NC_023063.1
NC_023065.1
NC_023066.1
NC_023073.1
NC_023075.1
NC_023076.1
NC_023134.1
NC_023135.1
NC_023137.1
NC_023149.1
NC_023150.1
NC_023151.1
NZ_AM412059.1
NZ_AP012273.1
NZ_AP012322.1
NZ_AP012323.1
NZ_AP012324.1
NZ_AP012325.1
NZ_AP012326.1
NZ_AP012327.1
NZ_AP012330.1
NZ_AP012331.1
NZ_AP012332.1
NZ_AP012333.1
NZ_AP012334.1
NZ_AP012335.1
NZ_AP012496.1
NZ_AP012541.1
NZ_AP012544.1
NZ_AP012547.1
NZ_AP012549.1
NZ_AP012555.1
NZ_AP012978.1
NZ_AP013028.1
NZ_AP013035.1
NZ_AP013042.1
NZ_AP013044.1
NZ_AP013045.1
NZ_AP013063.1
NZ_AP013072.1
NZ_AP013353.1
NZ_AP013354.1
NZ_AP013355.1
NZ_AP013356.1
NZ_AP013357.1
NZ_AP014509.1
NZ_AP014510.1
NZ_AP014522.1
NZ_AP014523.1
NZ_AP014524.1
NZ_AP014525.1
NZ_AP014547.1
NZ_AP014563.1
NZ_AP014564.1
NZ_AP014565.1
NZ_AP014567.1
NZ_AP014573.1
NZ_AP014582.1
NZ_AP014584.1
NZ_AP014585.1
NZ_AP014596.1
NZ_AP014597.1
NZ_AP014598.1
NZ_AP014608.1
NZ_AP014609.1
NZ_AP014610.1
NZ_AP014612.1
NZ_AP014622.1
NZ_AP014623.1
NZ_AP014630.1
NZ_AP014631.1
NZ_AP014633.1
NZ_AP014635.1
NZ_AP014636.1
NZ_AP014638.1
NZ_AP014642.1
NZ_AP014646.1
NZ_AP014648.1
NZ_AP014649.1
NZ_AP014651.1
NZ_AP014652.1
NZ_AP014653.1
NZ_AP014657.1
NZ_AP014658.1
NZ_AP014680.1
NZ_AP014685.1
NZ_AP014690.1
NZ_AP014696.1
NZ_AP014704.1
NZ_AP014710.1
NZ_AP014712.1
NZ_AP014724.1
NZ_AP014800.1
NZ_AP014808.1
NZ_AP014809.1
NZ_AP014833.1
NZ_AP014839.1
NZ_AP014854.2
NZ_AP014855.1
NZ_AP014856.1
NZ_AP014857.1
NZ_AP014862.1
NZ_AP014864.1
NZ_AP014879.1
NZ_AP014880.1
NZ_AP014881.1
NZ_AP014921.1
NZ_AP014924.1
NZ_AP014925.1
NZ_AP014926.1
NZ_AP014928.1
NZ_AP014936.1
NZ_AP014938.1
NZ_AP014940.1
NZ_AP014942.1
NZ_AP014944.1
NZ_AP014945.1
NZ_AP014946.1
NZ_AP014950.1
NZ_AP014951.1
NZ_AP014956.1
NZ_AP015029.1
NZ_AP017302.1
NZ_AP017312.1
NZ_AP017313.1
NZ_AP017315.1
NZ_AP017318.1
NZ_AP017319.1
NZ_AP017320.1
NZ_AP017369.1
NZ_AP017372.2
NZ_AP017373.1
NZ_AP017374.1
NZ_AP017377.1
NZ_AP017378.1
NZ_AP017381.1
NZ_AP017422.1
NZ_AP017457.1
NZ_AP017557.1
NZ_AP017572.1
NZ_AP017573.1
NZ_AP017574.1
NZ_AP017575.1
NZ_AP017576.1
NZ_AP017577.1
NZ_AP017578.1
NZ_AP017579.1
NZ_AP017580.1
NZ_AP017581.1
NZ_AP017602.1
NZ_AP017610.1
NZ_AP017617.1
NZ_AP017620.1
NZ_AP017623.1
NZ_AP017624.1
NZ_AP017629.1
NZ_AP017630.1
NZ_AP017632.1
NZ_AP017633.1
NZ_AP017649.1
NZ_AP017655.1
NZ_AP017891.1
NZ_AP017894.1
NZ_AP017895.1
NZ_AP017900.1
NZ_AP017901.1
NZ_AP017902.1
NZ_AP017912.1
NZ_AP017920.1
NZ_AP017928.1
NZ_AP017929.1
NZ_AP017931.1
NZ_AP017935.1
NZ_AP017936.1
NZ_AP017968.1
NZ_AP017971.1
NZ_AP017973.1
NZ_AP018033.1
NZ_AP018034.1
NZ_AP018035.1
NZ_AP018036.1
NZ_AP018045.1
NZ_AP018046.1
NZ_AP018049.1
NZ_AP018050.1
NZ_AP018052.1
NZ_AP018111.1
NZ_AP018112.1
NZ_AP018113.1
NZ_AP018132.1
NZ_AP018135.1
NZ_AP018150.1
NZ_AP018164.1
NZ_AP018165.1
NZ_AP018202.1
NZ_AP018203.1
NZ_AP018335.1
NZ_AP018337.1
NZ_AP018338.1
NZ_AP018341.1
NZ_AP018349.1
NZ_AP018377.1
NZ_AP018381.1
NZ_AP018385.1
NZ_AP018391.1
NZ_AP018392.1
NZ_AP018400.1
NZ_AP018402.1
NZ_AP018405.1
NZ_AP018410.1
NZ_AP018436.1
NZ_AP018437.1
NZ_AP018443.1
NZ_AP018446.1
NZ_AP018447.1
NZ_AP018449.1
NZ_AP018488.1
NZ_AP018496.1
NZ_AP018499.1
NZ_AP018515.1
NZ_AP018524.1
NZ_AP018538.1
NZ_AP018543.1
NZ_AP018549.1
NZ_AP018558.1
NZ_AP018561.1
NZ_AP018562.1
NZ_AP018585.1
NZ_AP018586.1
NZ_AP018587.1
NZ_AP018664.1
NZ_AP018671.1
NZ_AP018676.1
NZ_AP018677.1
NZ_AP018680.1
NZ_AP018681.1
NZ_AP018685.1
NZ_AP018686.1
NZ_AP018689.1
NZ_AP018690.1
NZ_AP018711.1
NZ_AP018721.1
NZ_AP018724.1
NZ_AP018725.1
NZ_AP018726.1
NZ_AP018738.1
NZ_AP018747.1
NZ_AP018750.1
NZ_AP018753.1
NZ_AP018784.1
NZ_AP018786.1
NZ_AP018795.1
NZ_AP018796.1
NZ_AP018802.1
NZ_AP018808.1
NZ_AP018823.1
NZ_AP018824.1
NZ_AP018827.1
NZ_AP018828.1
NZ_AP018920.1
NZ_AP018922.1
NZ_AP018923.1
NZ_AP018933.1
NZ_AP018935.1
NZ_AP018936.1
NZ_AP018937.1
NZ_AP018938.1
NZ_AP018940.1
NZ_AP018941.1
NZ_AP018942.1
NZ_AP018943.1
NZ_AP018944.1
NZ_AP019004.1
NZ_AP019009.1
NZ_AP019192.1
NZ_AP019193.1
NZ_AP019195.1
NZ_AP019305.1
NZ_AP019306.1
NZ_AP019307.1
NZ_AP019308.1
NZ_AP019314.1
NZ_AP019367.1
NZ_AP019372.1
NZ_AP019378.1
NZ_AP019389.1
NZ_AP019394.1
NZ_AP019548.1
NZ_AP019692.1
NZ_AP019698.1
NZ_AP019700.1
NZ_AP019702.1
NZ_AP019714.1
NZ_AP019716.1
NZ_AP019720.1
NZ_AP019721.1
NZ_AP019724.1
NZ_AP019729.1
NZ_AP019731.1
NZ_AP019740.1
NZ_AP019749.1
NZ_AP019750.1
NZ_CP000574.1
NZ_CP001172.1
NZ_CP001621.1
NZ_CP001668.1
NZ_CP001970.2
NZ_CP001973.1
NZ_CP001974.2
NZ_CP002007.2
NZ_CP002082.1
NZ_CP002190.1
NZ_CP002427.1
NZ_CP002580.1
NZ_CP002581.1
NZ_CP002697.1
NZ_CP002699.1
NZ_CP002701.1
NZ_CP002703.1
NZ_CP002871.1
NZ_CP002882.1
NZ_CP002883.1
NZ_CP002885.1
NZ_CP003181.2
NZ_CP003182.2
NZ_CP003183.2
NZ_CP003328.1
NZ_CP003494.1
NZ_CP003679.1
NZ_CP003709.1
NZ_CP003715.1
NZ_CP003811.1
NZ_CP003915.1
NZ_CP003923.1
NZ_CP003949.1
NZ_CP003974.1
NZ_CP003999.1
NZ_CP004001.1
NZ_CP004002.1
NZ_CP004003.1
NZ_CP004004.1
NZ_CP004006.1
NZ_CP004023.1
NZ_CP004024.1
NZ_CP004042.1
NZ_CP004043.1
NZ_CP004056.1
NZ_CP004057.1
NZ_CP004062.1
NZ_CP004078.1
NZ_CP004081.1
NZ_CP004089.1
NZ_CP004090.1
NZ_CP004097.1
NZ_CP004098.1
NZ_CP004117.1
NZ_CP004118.1
NZ_CP004350.1
NZ_CP004353.1
NZ_CP004360.1
NZ_CP004368.1
NZ_CP004369.1
NZ_CP004372.1
NZ_CP004373.1
NZ_CP004377.1
NZ_CP004378.1
NZ_CP004379.1
NZ_CP004380.1
NZ_CP004381.1
NZ_CP004382.1
NZ_CP004383.1
NZ_CP004384.1
NZ_CP004385.1
NZ_CP004386.1
NZ_CP004387.1
NZ_CP004388.1
NZ_CP004391.1
NZ_CP004392.1
NZ_CP004393.1
NZ_CP004403.1
NZ_CP004406.1
NZ_CP004858.1
NZ_CP004870.1
NZ_CP004887.1
NZ_CP005081.1
NZ_CP005286.1
NZ_CP005388.1
NZ_CP005933.1
NZ_CP005960.1
NZ_CP005969.1
NZ_CP005970.1
NZ_CP005973.1
NZ_CP005974.1
NZ_CP005975.1
NZ_CP005986.1
NZ_CP005995.1
NZ_CP005997.1
NZ_CP006003.1
NZ_CP006009.1
NZ_CP006010.1
NZ_CP006018.1
NZ_CP006027.1
NZ_CP006030.1
NZ_CP006032.1
NZ_CP006058.1
NZ_CP006256.1
NZ_CP006262.1
NZ_CP006569.1
NZ_CP006571.1
NZ_CP006576.1
NZ_CP006579.1
NZ_CP006580.1
NZ_CP006630.1
NZ_CP006632.1
NZ_CP006636.1
NZ_CP006644.1
NZ_CP006649.1
NZ_CP006659.2
NZ_CP006664.1
NZ_CP006681.1
NZ_CP006683.1
NZ_CP006685.1
NZ_CP006686.1
NZ_CP006687.1
NZ_CP006688.1
NZ_CP006689.1
NZ_CP006690.1
NZ_CP006692.1
NZ_CP006693.1
NZ_CP006694.1
NZ_CP006696.1
NZ_CP006704.1
NZ_CP006711.1
NZ_CP006712.1
NZ_CP006713.1
NZ_CP006714.1
NZ_CP006715.1
NZ_CP006716.1
NZ_CP006720.1
NZ_CP006722.1
NZ_CP006723.1
NZ_CP006738.1
NZ_CP006740.1
NZ_CP006741.1
NZ_CP006742.1
NZ_CP006748.1
NZ_CP006751.1
NZ_CP006754.1
NZ_CP006758.1
NZ_CP006762.1
NZ_CP006764.1
NZ_CP006770.1
NZ_CP006777.1
NZ_CP006783.1
NZ_CP006792.1
NZ_CP006798.1
NZ_CP006803.1
NZ_CP006804.1
NZ_CP006819.1
NZ_CP006820.1
NZ_CP006821.1
NZ_CP006822.1
NZ_CP006823.1
NZ_CP006824.1
NZ_CP006825.1
NZ_CP006826.1
NZ_CP006827.1
NZ_CP006828.1
NZ_CP006829.1
NZ_CP006830.1
NZ_CP006834.2
NZ_CP006837.1
NZ_CP006841.1
NZ_CP006842.1
NZ_CP006850.1
NZ_CP006851.1
NZ_CP006857.1
NZ_CP006858.1
NZ_CP006859.1
NZ_CP006860.1
NZ_CP006861.1
NZ_CP006862.1
NZ_CP006869.1
NZ_CP006870.1
NZ_CP006871.1
NZ_CP006872.1
NZ_CP006874.1
NZ_CP006883.1
NZ_CP006890.1
NZ_CP006903.1
NZ_CP006905.1
NZ_CP006908.1
NZ_CP006910.1
NZ_CP006918.1
NZ_CP006923.1
NZ_CP006929.1
NZ_CP006934.1
NZ_CP006943.1
NZ_CP006944.1
NZ_CP006947.1
NZ_CP006948.1
NZ_CP006949.1
NZ_CP006950.1
NZ_CP006951.1
NZ_CP006953.1
NZ_CP006954.1
NZ_CP006955.1
NZ_CP006956.1
NZ_CP006957.2
NZ_CP006959.1
NZ_CP006960.1
NZ_CP006961.1
NZ_CP006962.1
NZ_CP006974.1
NZ_CP006975.1
NZ_CP006976.1
NZ_CP006999.2
NZ_CP007003.1
NZ_CP007004.1
NZ_CP007005.1
NZ_CP007007.1
NZ_CP007008.1
NZ_CP007009.1
NZ_CP007010.1
NZ_CP007011.1
NZ_CP007014.1
NZ_CP007016.1
NZ_CP007017.1
NZ_CP007018.1
NZ_CP007019.1
NZ_CP007020.1
NZ_CP007021.1
NZ_CP007022.1
NZ_CP007025.1
NZ_CP007027.1
NZ_CP007028.1
NZ_CP007029.1
NZ_CP007030.1
NZ_CP007031.1
NZ_CP007032.1
NZ_CP007033.1
NZ_CP007034.1
NZ_CP007035.1
NZ_CP007037.1
NZ_CP007039.1
NZ_CP007040.1
NZ_CP007041.1
NZ_CP007044.2
NZ_CP007045.1
NZ_CP007051.1
NZ_CP007062.1
NZ_CP007064.1
NZ_CP007067.1
NZ_CP007122.1
NZ_CP007128.1
NZ_CP007131.1
NZ_CP007133.1
NZ_CP007136.1
NZ_CP007139.1
NZ_CP007141.1
NZ_CP007142.1
NZ_CP007145.1
NZ_CP007147.1
NZ_CP007148.1
NZ_CP007151.1
NZ_CP007152.1
NZ_CP007154.1
NZ_CP007155.1
NZ_CP007156.1
NZ_CP007158.1
NZ_CP007159.1
NZ_CP007160.1
NZ_CP007165.1
NZ_CP007166.1
NZ_CP007167.1
NZ_CP007168.1
NZ_CP007169.1
NZ_CP007170.1
NZ_CP007171.1
NZ_CP007172.1
NZ_CP007173.1
NZ_CP007175.1
NZ_CP007176.1
NZ_CP007179.1
NZ_CP007181.1
NZ_CP007183.1
NZ_CP007188.1
NZ_CP007189.1
NZ_CP007190.1
NZ_CP007191.1
NZ_CP007192.1
NZ_CP007193.1
NZ_CP007194.1
NZ_CP007195.1
NZ_CP007196.1
NZ_CP007197.1
NZ_CP007198.1
NZ_CP007199.1
NZ_CP007200.1
NZ_CP007201.1
NZ_CP007202.1
NZ_CP007204.1
NZ_CP007205.2
NZ_CP007206.1
NZ_CP007207.1
NZ_CP007208.1
NZ_CP007210.1
NZ_CP007211.2
NZ_CP007212.1
NZ_CP007213.1
NZ_CP007215.2
NZ_CP007216.2
NZ_CP007217.1
NZ_CP007220.1
NZ_CP007221.1
NZ_CP007222.1
NZ_CP007229.1
NZ_CP007230.1
NZ_CP007235.2
NZ_CP007240.1
NZ_CP007241.1
NZ_CP007242.1
NZ_CP007243.1
NZ_CP007244.1
NZ_CP007245.1
NZ_CP007246.1
NZ_CP007247.1
NZ_CP007248.1
NZ_CP007249.2
NZ_CP007250.1
NZ_CP007252.1
NZ_CP007253.1
NZ_CP007254.1
NZ_CP007255.1
NZ_CP007258.1
NZ_CP007259.1
NZ_CP007260.1
NZ_CP007261.1
NZ_CP007262.1
NZ_CP007263.1
NZ_CP007265.1
NZ_CP007267.2
NZ_CP007269.1
NZ_CP007271.1
NZ_CP007272.2
NZ_CP007273.1
NZ_CP007275.1
NZ_CP007276.1
NZ_CP007280.2
NZ_CP007282.2
NZ_CP007283.2
NZ_CP007285.2
NZ_CP007286.2
NZ_CP007287.1
NZ_CP007288.2
NZ_CP007291.2
NZ_CP007292.1
NZ_CP007312.2
NZ_CP007329.2
NZ_CP007333.1
NZ_CP007360.2
NZ_CP007389.1
NZ_CP007390.1
NZ_CP007391.1
NZ_CP007392.1
NZ_CP007393.1
NZ_CP007394.1
NZ_CP007399.1
NZ_CP007409.1
NZ_CP007410.1
NZ_CP007425.1
NZ_CP007434.2
NZ_CP007436.1
NZ_CP007441.1
NZ_CP007442.1
NZ_CP007443.1
NZ_CP007445.1
NZ_CP007446.1
NZ_CP007447.1
NZ_CP007448.1
NZ_CP007451.1
NZ_CP007452.1
NZ_CP007454.1
NZ_CP007456.1
NZ_CP007457.1
NZ_CP007459.1
NZ_CP007460.1
NZ_CP007461.1
NZ_CP007462.1
NZ_CP007470.1
NZ_CP007471.1
NZ_CP007472.1
NZ_CP007473.1
NZ_CP007475.1
NZ_CP007476.1
NZ_CP007477.1
NZ_CP007478.1
NZ_CP007479.1
NZ_CP007480.1
NZ_CP007481.1
NZ_CP007483.2
NZ_CP007490.1
NZ_CP007491.1
NZ_CP007492.1
NZ_CP007494.1
NZ_CP007495.1
NZ_CP007497.1
NZ_CP007499.1
NZ_CP007501.1
NZ_CP007502.1
NZ_CP007504.1
NZ_CP007505.1
NZ_CP007506.3
NZ_CP007507.1
NZ_CP007509.1
NZ_CP007511.1
NZ_CP007512.1
NZ_CP007514.1
NZ_CP007518.2
NZ_CP007519.1
NZ_CP007520.1
NZ_CP007521.1
NZ_CP007522.1
NZ_CP007523.1
NZ_CP007524.1
NZ_CP007525.1
NZ_CP007526.1
NZ_CP007528.1
NZ_CP007530.1
NZ_CP007531.1
NZ_CP007532.1
NZ_CP007533.1
NZ_CP007534.1
NZ_CP007535.2
NZ_CP007537.1
NZ_CP007539.2
NZ_CP007540.2
NZ_CP007541.1
NZ_CP007546.1
NZ_CP007547.1
NZ_CP007557.1
NZ_CP007559.2
NZ_CP007560.1
NZ_CP007561.1
NZ_CP007562.1
NZ_CP007564.1
NZ_CP007566.1
NZ_CP007567.1
NZ_CP007570.1
NZ_CP007571.1
NZ_CP007572.1
NZ_CP007573.1
NZ_CP007574.1
NZ_CP007576.1
NZ_CP007581.1
NZ_CP007584.2
NZ_CP007585.1
NZ_CP007588.1
NZ_CP007589.1
NZ_CP007590.1
NZ_CP007591.1
NZ_CP007592.1
NZ_CP007593.1
NZ_CP007594.1
NZ_CP007598.1
NZ_CP007600.1
NZ_CP007601.1
NZ_CP007603.1
NZ_CP007604.1
NZ_CP007605.1
NZ_CP007606.1
NZ_CP007607.1
NZ_CP007618.1
NZ_CP007620.1
NZ_CP007626.1
NZ_CP007627.1
NZ_CP007629.1
NZ_CP007630.1
NZ_CP007631.1
NZ_CP007632.1
NZ_CP007634.1
NZ_CP007635.1
NZ_CP007639.1
NZ_CP007641.1
NZ_CP007646.1
NZ_CP007656.1
NZ_CP007657.1
NZ_CP007659.1
NZ_CP007662.1
NZ_CP007663.1
NZ_CP007666.1
NZ_CP007667.1
NZ_CP007668.1
NZ_CP007669.1
NZ_CP007670.1
NZ_CP007672.1
NZ_CP007674.1
NZ_CP007676.1
NZ_CP007680.1
NZ_CP007681.1
NZ_CP007682.1
NZ_CP007683.1
NZ_CP007684.1
NZ_CP007685.1
NZ_CP007686.1
NZ_CP007687.1
NZ_CP007688.1
NZ_CP007689.1
NZ_CP007690.1
NZ_CP007691.1
NZ_CP007692.1
NZ_CP007693.1
NZ_CP007694.1
NZ_CP007695.1
NZ_CP007696.1
NZ_CP007697.1
NZ_CP007698.1
NZ_CP007699.2
NZ_CP007700.1
NZ_CP007701.1
NZ_CP007705.1
NZ_CP007706.1
NZ_CP007709.1
NZ_CP007710.1
NZ_CP007712.1
NZ_CP007715.1
NZ_CP007716.1
NZ_CP007717.1
NZ_CP007718.1
NZ_CP007719.1
NZ_CP007720.1
NZ_CP007721.1
NZ_CP007722.1
NZ_CP007724.1
NZ_CP007726.1
NZ_CP007727.1
NZ_CP007731.1
NZ_CP007737.1
NZ_CP007738.1
NZ_CP007739.1
NZ_CP007742.1
NZ_CP007743.1
NZ_CP007744.1
NZ_CP007746.1
NZ_CP007747.1
NZ_CP007748.1
NZ_CP007749.1
NZ_CP007751.1
NZ_CP007755.1
NZ_CP007757.1
NZ_CP007758.1
NZ_CP007759.1
NZ_CP007760.1
NZ_CP007761.1
NZ_CP007762.1
NZ_CP007763.1
NZ_CP007764.1
NZ_CP007765.1
NZ_CP007766.1
NZ_CP007770.1
NZ_CP007771.1
NZ_CP007772.1
NZ_CP007773.1
NZ_CP007774.1
NZ_CP007775.1
NZ_CP007776.2
NZ_CP007777.1
NZ_CP007778.1
NZ_CP007779.1
NZ_CP007780.1
NZ_CP007781.1
NZ_CP007782.1
NZ_CP007783.1
NZ_CP007784.1
NZ_CP007785.1
NZ_CP007786.1
NZ_CP007787.1
NZ_CP007790.1
NZ_CP007793.1
NZ_CP007799.1
NZ_CP007800.1
NZ_CP007801.1
NZ_CP007802.1
NZ_CP007803.1
NZ_CP007804.1
NZ_CP007805.1
NZ_CP007806.1
NZ_CP007809.1
NZ_CP007810.1
NZ_CP008695.1
NZ_CP008696.1
NZ_CP008697.1
NZ_CP008698.1
NZ_CP008704.1
NZ_CP008705.1
NZ_CP008706.1
NZ_CP008710.1
NZ_CP008711.1
NZ_CP008714.1
NZ_CP008722.1
NZ_CP008723.1
NZ_CP008724.1
NZ_CP008726.1
NZ_CP008727.1
NZ_CP008728.1
NZ_CP008729.1
NZ_CP008730.1
NZ_CP008731.1
NZ_CP008732.1
NZ_CP008739.1
NZ_CP008740.1
NZ_CP008742.1
NZ_CP008744.1
NZ_CP008747.1
NZ_CP008748.1
NZ_CP008750.1
NZ_CP008751.1
NZ_CP008756.1
NZ_CP008757.1
NZ_CP008758.1
NZ_CP008759.1
NZ_CP008760.1
NZ_CP008761.1
NZ_CP008762.1
NZ_CP008774.1
NZ_CP008775.1
NZ_CP008776.1
NZ_CP008777.1
NZ_CP008778.1
NZ_CP008779.1
NZ_CP008780.1
NZ_CP008781.1
NZ_CP008782.1
NZ_CP008783.1
NZ_CP008784.1
NZ_CP008785.1
NZ_CP008786.1
NZ_CP008787.1
NZ_CP008788.1
NZ_CP008796.1
NZ_CP008797.1
NZ_CP008801.1
NZ_CP008802.1
NZ_CP008804.1
NZ_CP008805.1
NZ_CP008808.1
NZ_CP008810.1
NZ_CP008813.1
NZ_CP008816.1
NZ_CP008819.1
NZ_CP008820.1
NZ_CP008821.1
NZ_CP008827.1
NZ_CP008831.1
NZ_CP008834.1
NZ_CP008835.1
NZ_CP008836.1
NZ_CP008837.1
NZ_CP008841.1
NZ_CP008846.1
NZ_CP008849.1
NZ_CP008853.1
NZ_CP008854.1
NZ_CP008856.2
NZ_CP008857.1
NZ_CP008858.2
NZ_CP008859.2
NZ_CP008860.2
NZ_CP008861.1
NZ_CP008862.2
NZ_CP008863.1
NZ_CP008864.2
NZ_CP008865.2
NZ_CP008866.2
NZ_CP008867.1
NZ_CP008868.1
NZ_CP008869.2
NZ_CP008870.2
NZ_CP008871.2
NZ_CP008872.2
NZ_CP008873.1
NZ_CP008876.1
NZ_CP008878.1
NZ_CP008881.1
NZ_CP008883.1
NZ_CP008884.1
NZ_CP008885.1
NZ_CP008886.1
NZ_CP008889.1
NZ_CP008891.1
NZ_CP008892.1
NZ_CP008893.1
NZ_CP008894.1
NZ_CP008895.1
NZ_CP008896.1
NZ_CP008897.1
NZ_CP008902.1
NZ_CP008905.1
NZ_CP008909.1
NZ_CP008910.1
NZ_CP008911.1
NZ_CP008912.1
NZ_CP008914.2
NZ_CP008915.2
NZ_CP008918.1
NZ_CP008920.1
NZ_CP008921.1
NZ_CP008922.1
NZ_CP008923.1
NZ_CP008924.1
NZ_CP008925.1
NZ_CP008926.1
NZ_CP008928.1
NZ_CP008929.1
NZ_CP008934.1
NZ_CP008943.1
NZ_CP008944.1
NZ_CP008953.1
NZ_CP008957.1
NZ_CP008989.1
NZ_CP008992.1
NZ_CP008995.1
NZ_CP008998.1
NZ_CP009001.1
NZ_CP009004.1
NZ_CP009007.1
NZ_CP009010.1
NZ_CP009013.1
NZ_CP009016.1
NZ_CP009019.1
NZ_CP009022.1
NZ_CP009025.1
NZ_CP009028.1
NZ_CP009031.1
NZ_CP009034.1
NZ_CP009037.1
NZ_CP009040.1
NZ_CP009041.1
NZ_CP009042.1
NZ_CP009043.1
NZ_CP009045.1
NZ_CP009046.1
NZ_CP009048.1
NZ_CP009049.1
NZ_CP009050.1
NZ_CP009054.1
NZ_CP009056.1
NZ_CP009058.1
NZ_CP009072.1
NZ_CP009083.1
NZ_CP009084.2
NZ_CP009085.2
NZ_CP009086.1
NZ_CP009087.1
NZ_CP009088.1
NZ_CP009089.1
NZ_CP009090.1
NZ_CP009091.1
NZ_CP009092.1
NZ_CP009093.1
NZ_CP009100.1
NZ_CP009101.1
NZ_CP009102.1
NZ_CP009104.1
NZ_CP009106.2
NZ_CP009108.1
NZ_CP009110.1
NZ_CP009111.1
NZ_CP009114.1
NZ_CP009117.1
NZ_CP009122.1
NZ_CP009124.1
NZ_CP009125.1
NZ_CP009127.1
NZ_CP009128.1
NZ_CP009144.1
NZ_CP009147.1
NZ_CP009148.1
NZ_CP009150.1
NZ_CP009151.1
NZ_CP009158.1
NZ_CP009159.1
NZ_CP009160.1
NZ_CP009161.1
NZ_CP009162.1
NZ_CP009163.1
NZ_CP009164.1
NZ_CP009165.1
NZ_CP009166.1
NZ_CP009170.1
NZ_CP009208.1
NZ_CP009209.1
NZ_CP009210.1
NZ_CP009211.1
NZ_CP009212.1
NZ_CP009215.1
NZ_CP009220.1
NZ_CP009223.1
NZ_CP009224.1
NZ_CP009225.1
NZ_CP009226.1
NZ_CP009228.1
NZ_CP009230.1
NZ_CP009234.1
NZ_CP009235.1
NZ_CP009236.1
NZ_CP009237.1
NZ_CP009238.1
NZ_CP009239.1
NZ_CP009240.1
NZ_CP009242.1
NZ_CP009243.1
NZ_CP009244.1
NZ_CP009245.1
NZ_CP009246.1
NZ_CP009247.1
NZ_CP009248.1
NZ_CP009249.1
NZ_CP009251.1
NZ_CP009253.1
NZ_CP009256.1
NZ_CP009257.1
NZ_CP009258.1
NZ_CP009259.1
NZ_CP009261.1
NZ_CP009262.1
NZ_CP009264.1
NZ_CP009265.1
NZ_CP009267.1
NZ_CP009268.1
NZ_CP009273.1
NZ_CP009274.2
NZ_CP009285.1
NZ_CP009286.1
NZ_CP009287.1
NZ_CP009288.1
NZ_CP009290.1
NZ_CP009291.1
NZ_CP009297.1
NZ_CP009298.1
NZ_CP009300.1
NZ_CP009312.1
NZ_CP009315.1
NZ_CP009318.1
NZ_CP009322.1
NZ_CP009323.1
NZ_CP009325.1
NZ_CP009328.1
NZ_CP009331.1
NZ_CP009335.1
NZ_CP009337.1
NZ_CP009338.1
NZ_CP009341.1
NZ_CP009343.1
NZ_CP009351.1
NZ_CP009353.1
NZ_CP009354.1
NZ_CP009355.1
NZ_CP009361.1
NZ_CP009364.1
NZ_CP009365.1
NZ_CP009367.1
NZ_CP009369.1
NZ_CP009416.1
NZ_CP009418.1
NZ_CP009419.1
NZ_CP009420.1
NZ_CP009421.1
NZ_CP009422.1
NZ_CP009423.1
NZ_CP009426.1
NZ_CP009427.1
NZ_CP009428.1
NZ_CP009429.1
NZ_CP009434.1
NZ_CP009435.1
NZ_CP009436.1
NZ_CP009438.1
NZ_CP009440.1
NZ_CP009442.1
NZ_CP009444.1
NZ_CP009450.1
NZ_CP009451.1
NZ_CP009454.1
NZ_CP009455.1
NZ_CP009456.1
NZ_CP009458.1
NZ_CP009459.1
NZ_CP009460.1
NZ_CP009461.1
NZ_CP009464.1
NZ_CP009467.1
NZ_CP009468.1
NZ_CP009470.1
NZ_CP009472.1
NZ_CP009473.1
NZ_CP009474.1
NZ_CP009476.1
NZ_CP009477.1
NZ_CP009478.1
NZ_CP009484.1
NZ_CP009485.1
NZ_CP009486.1
NZ_CP009487.1
NZ_CP009488.1
NZ_CP009492.1
NZ_CP009494.1
NZ_CP009495.1
NZ_CP009496.1
NZ_CP009498.1
NZ_CP009500.1
NZ_CP009533.1
NZ_CP009534.1
NZ_CP009535.1
NZ_CP009536.1
NZ_CP009537.1
NZ_CP009538.1
NZ_CP009539.1
NZ_CP009541.1
NZ_CP009544.1
NZ_CP009545.1
NZ_CP009546.1
NZ_CP009550.1
NZ_CP009551.1
NZ_CP009553.3
NZ_CP009554.1
NZ_CP009555.1
NZ_CP009556.1
NZ_CP009557.1
NZ_CP009559.1
NZ_CP009561.1
NZ_CP009571.1
NZ_CP009575.1
NZ_CP009576.1
NZ_CP009577.1
NZ_CP009583.1
NZ_CP009585.1
NZ_CP009586.1
NZ_CP009587.1
NZ_CP009588.1
NZ_CP009590.1
NZ_CP009596.1
NZ_CP009598.1
NZ_CP009600.1
NZ_CP009601.1
NZ_CP009602.1
NZ_CP009605.1
NZ_CP009607.1
NZ_CP009608.1
NZ_CP009609.1
NZ_CP009610.1
NZ_CP009611.1
NZ_CP009612.1
NZ_CP009617.1
NZ_CP009618.1
NZ_CP009621.1
NZ_CP009622.1
NZ_CP009623.1
NZ_CP009625.1
NZ_CP009626.1
NZ_CP009628.1
NZ_CP009630.1
NZ_CP009631.1
NZ_CP009632.1
NZ_CP009633.1
NZ_CP009641.1
NZ_CP009642.1
NZ_CP009643.1
NZ_CP009644.1
NZ_CP009651.1
NZ_CP009652.1
NZ_CP009653.1
NZ_CP009676.1
NZ_CP009677.1
NZ_CP009679.1
NZ_CP009681.1
NZ_CP009682.1
NZ_CP009685.1
NZ_CP009686.1
NZ_CP009687.1
NZ_CP009692.1
NZ_CP009693.1
NZ_CP009694.1
NZ_CP009697.1
NZ_CP009700.1
NZ_CP009704.1
NZ_CP009706.1
NZ_CP009707.1
NZ_CP009708.1
NZ_CP009712.1
NZ_CP009715.1
NZ_CP009716.1
NZ_CP009720.1
NZ_CP009723.1
NZ_CP009725.1
NZ_CP009726.1
NZ_CP009727.1
NZ_CP009728.1
NZ_CP009729.1
NZ_CP009730.1
NZ_CP009731.1
NZ_CP009732.1
NZ_CP009733.1
NZ_CP009734.1
NZ_CP009735.1
NZ_CP009736.1
NZ_CP009737.1
NZ_CP009738.1
NZ_CP009739.1
NZ_CP009740.1
NZ_CP009741.1
NZ_CP009742.1
NZ_CP009743.1
NZ_CP009744.1
NZ_CP009745.1
NZ_CP009746.1
NZ_CP009747.1
NZ_CP009748.1
NZ_CP009749.1
NZ_CP009750.1
NZ_CP009751.1
NZ_CP009752.1
NZ_CP009753.1
NZ_CP009756.1
NZ_CP009757.1
NZ_CP009759.1
NZ_CP009760.1
NZ_CP009761.1
NZ_CP009762.1
NZ_CP009764.1
NZ_CP009765.1
NZ_CP009766.1
NZ_CP009768.1
NZ_CP009769.1
NZ_CP009771.1
NZ_CP009775.1
NZ_CP009780.1
NZ_CP009781.1
NZ_CP009785.1
NZ_CP009786.1
NZ_CP009787.1
NZ_CP009788.1
NZ_CP009789.1
NZ_CP009790.1
NZ_CP009792.1
NZ_CP009793.1
NZ_CP009794.1
NZ_CP009795.1
NZ_CP009796.1
NZ_CP009798.1
NZ_CP009799.1
NZ_CP009800.1
NZ_CP009801.1
NZ_CP009823.1
NZ_CP009826.1
NZ_CP009828.1
NZ_CP009829.1
NZ_CP009830.1
NZ_CP009831.1
NZ_CP009832.1
NZ_CP009838.1
NZ_CP009840.1
NZ_CP009844.1
NZ_CP009847.1
NZ_CP009848.1
NZ_CP009859.1
NZ_CP009863.1
NZ_CP009872.1
NZ_CP009876.1
NZ_CP009885.1
NZ_CP009887.1
NZ_CP009896.1
NZ_CP009897.1
NZ_CP009898.1
NZ_CP009899.1
NZ_CP009902.1
NZ_CP009906.1
NZ_CP009907.1
NZ_CP009913.1
NZ_CP009920.1
NZ_CP009922.2
NZ_CP009923.1
NZ_CP009925.1
NZ_CP009927.1
NZ_CP009928.1
NZ_CP009929.1
NZ_CP009930.1
NZ_CP009931.1
NZ_CP009932.1
NZ_CP009933.1
NZ_CP009935.1
NZ_CP009941.1
NZ_CP009962.1
NZ_CP009968.1
NZ_CP009973.1
NZ_CP009974.1
NZ_CP009976.1
NZ_CP009977.1
NZ_CP009978.1
NZ_CP009981.1
NZ_CP009982.1
NZ_CP009983.1
NZ_CP009984.1
NZ_CP009985.1
NZ_CP009991.1
NZ_CP009997.1
NZ_CP010013.1
NZ_CP010017.1
NZ_CP010018.1
NZ_CP010019.1
NZ_CP010023.1
NZ_CP010025.1
NZ_CP010026.1
NZ_CP010027.1
NZ_CP010028.1
NZ_CP010048.1
NZ_CP010049.1
NZ_CP010050.1
NZ_CP010051.2
NZ_CP010052.1
NZ_CP010053.1
NZ_CP010058.1
NZ_CP010065.1
NZ_CP010066.1
NZ_CP010067.1
NZ_CP010072.1
NZ_CP010086.2
NZ_CP010088.1
NZ_CP010089.1
NZ_CP010106.1
NZ_CP010113.1
NZ_CP010114.1
NZ_CP010115.1
NZ_CP010116.1
NZ_CP010117.1
NZ_CP010119.1
NZ_CP010121.1
NZ_CP010122.1
NZ_CP010125.1
NZ_CP010132.1
NZ_CP010133.1
NZ_CP010134.1
NZ_CP010137.1
NZ_CP010140.1
NZ_CP010145.1
NZ_CP010148.1
NZ_CP010150.1
NZ_CP010151.1
NZ_CP010157.1
NZ_CP010160.1
NZ_CP010163.1
NZ_CP010167.1
NZ_CP010169.1
NZ_CP010170.1
NZ_CP010171.1
NZ_CP010172.1
NZ_CP010176.1
NZ_CP010177.1
NZ_CP010178.1
NZ_CP010180.1
NZ_CP010183.1
NZ_CP010186.1
NZ_CP010191.1
NZ_CP010196.1
NZ_CP010200.1
NZ_CP010206.1
NZ_CP010213.1
NZ_CP010219.1
NZ_CP010221.1
NZ_CP010226.1
NZ_CP010228.1
NZ_CP010229.1
NZ_CP010230.1
NZ_CP010231.1
NZ_CP010235.1
NZ_CP010237.1
NZ_CP010238.1
NZ_CP010240.1
NZ_CP010242.1
NZ_CP010247.1
NZ_CP010249.1
NZ_CP010250.1
NZ_CP010251.1
NZ_CP010252.1
NZ_CP010253.1
NZ_CP010254.1
NZ_CP010255.1
NZ_CP010256.1
NZ_CP010257.1
NZ_CP010258.1
NZ_CP010259.1
NZ_CP010260.1
NZ_CP010261.1
NZ_CP010262.1
NZ_CP010263.1
NZ_CP010264.1
NZ_CP010265.1
NZ_CP010266.1
NZ_CP010267.1
NZ_CP010268.1
NZ_CP010279.1
NZ_CP010280.1
NZ_CP010281.1
NZ_CP010282.1
NZ_CP010283.1
NZ_CP010284.1
NZ_CP010288.1
NZ_CP010289.1
NZ_CP010290.1
NZ_CP010295.1
NZ_CP010296.1
NZ_CP010297.1
NZ_CP010298.1
NZ_CP010299.1
NZ_CP010300.1
NZ_CP010301.1
NZ_CP010304.1
NZ_CP010306.1
NZ_CP010307.1
NZ_CP010308.1
NZ_CP010309.1
NZ_CP010310.2
NZ_CP010311.1
NZ_CP010313.1
NZ_CP010314.1
NZ_CP010315.1
NZ_CP010319.1
NZ_CP010322.1
NZ_CP010323.1
NZ_CP010330.1
NZ_CP010337.1
NZ_CP010338.1
NZ_CP010339.1
NZ_CP010340.1
NZ_CP010341.1
NZ_CP010344.1
NZ_CP010346.1
NZ_CP010348.1
NZ_CP010349.1
NZ_CP010350.1
NZ_CP010359.1
NZ_CP010361.1
NZ_CP010368.1
NZ_CP010371.1
NZ_CP010376.2
NZ_CP010377.1
NZ_CP010384.1
NZ_CP010392.1
NZ_CP010397.1
NZ_CP010401.1
NZ_CP010402.1
NZ_CP010407.1
NZ_CP010409.1
NZ_CP010411.1
NZ_CP010412.1
NZ_CP010413.1
NZ_CP010415.1
NZ_CP010423.1
NZ_CP010427.1
NZ_CP010429.1
NZ_CP010431.2
NZ_CP010432.1
NZ_CP010433.1
NZ_CP010435.1
NZ_CP010436.1
NZ_CP010437.1
NZ_CP010446.2
NZ_CP010449.1
NZ_CP010450.1
NZ_CP010451.1
NZ_CP010453.1
NZ_CP010457.1
NZ_CP010458.1
NZ_CP010459.1
NZ_CP010460.1
NZ_CP010461.1
NZ_CP010462.1
NZ_CP010463.1
NZ_CP010464.1
NZ_CP010465.1
NZ_CP010466.1
NZ_CP010467.1
NZ_CP010468.1
NZ_CP010469.1
NZ_CP010470.1
NZ_CP010471.1
NZ_CP010472.1
NZ_CP010473.1
NZ_CP010474.1
NZ_CP010475.1
NZ_CP010476.1
NZ_CP010477.1
NZ_CP010479.1
NZ_CP010480.1
NZ_CP010481.1
NZ_CP010482.1
NZ_CP010483.1
NZ_CP010484.1
NZ_CP010485.1
NZ_CP010486.1
NZ_CP010487.1
NZ_CP010488.1
NZ_CP010489.1
NZ_CP010490.1
NZ_CP010491.1
NZ_CP010492.1
NZ_CP010493.1
NZ_CP010494.1
NZ_CP010495.1
NZ_CP010496.1
NZ_CP010497.1
NZ_CP010498.1
NZ_CP010499.1
NZ_CP010500.1
NZ_CP010501.1
NZ_CP010502.1
NZ_CP010503.1
NZ_CP010504.1
NZ_CP010505.1
NZ_CP010506.1
NZ_CP010507.1
NZ_CP010508.1
NZ_CP010509.1
NZ_CP010510.1
NZ_CP010511.1
NZ_CP010516.1
NZ_CP010517.1
NZ_CP010518.4
NZ_CP010519.1
NZ_CP010520.1
NZ_CP010521.1
NZ_CP010522.1
NZ_CP010523.2
NZ_CP010524.1
NZ_CP010525.1
NZ_CP010526.1
NZ_CP010528.1
NZ_CP010536.1
NZ_CP010537.1
NZ_CP010538.1
NZ_CP010539.1
NZ_CP010540.1
NZ_CP010541.1
NZ_CP010542.1
NZ_CP010543.1
NZ_CP010544.1
NZ_CP010545.1
NZ_CP010546.1
NZ_CP010547.1
NZ_CP010548.1
NZ_CP010549.1
NZ_CP010550.1
NZ_CP010551.1
NZ_CP010555.1
NZ_CP010556.1
NZ_CP010557.1
NZ_CP010567.1
NZ_CP010569.1
NZ_CP010571.1
NZ_CP010577.1
NZ_CP010585.1
NZ_CP010586.1
NZ_CP010588.1
NZ_CP010595.1
NZ_CP010599.1
NZ_CP010610.1
NZ_CP010617.1
NZ_CP010623.1
NZ_CP010629.1
NZ_CP010636.1
NZ_CP010643.1
NZ_CP010650.1
NZ_CP010656.1
NZ_CP010661.1
NZ_CP010668.1
NZ_CP010673.1
NZ_CP010681.1
NZ_CP010689.1
NZ_CP010696.1
NZ_CP010705.1
NZ_CP010715.1
NZ_CP010725.1
NZ_CP010735.1
NZ_CP010741.1
NZ_CP010745.1
NZ_CP010749.1
NZ_CP010756.1
NZ_CP010767.1
NZ_CP010779.1
NZ_CP010781.1
NZ_CP010783.1
NZ_CP010784.1
NZ_CP010795.1
NZ_CP010799.1
NZ_CP010800.1
NZ_CP010802.1
NZ_CP010803.1
NZ_CP010805.1
NZ_CP010811.1
NZ_CP010812.1
NZ_CP010816.1
NZ_CP010817.1
NZ_CP010818.1
NZ_CP010820.1
NZ_CP010822.1
NZ_CP010827.1
NZ_CP010838.1
NZ_CP010839.1
NZ_CP010840.1
NZ_CP010841.1
NZ_CP010842.1
NZ_CP010843.1
NZ_CP010844.1
NZ_CP010845.1
NZ_CP010846.1
NZ_CP010847.1
NZ_CP010848.1
NZ_CP010849.1
NZ_CP010850.1
NZ_CP010851.1
NZ_CP010852.1
NZ_CP010855.1
NZ_CP010867.1
NZ_CP010874.1
NZ_CP010875.1
NZ_CP010876.1
NZ_CP010883.1
NZ_CP010884.1
NZ_CP010888.1
NZ_CP010889.1
NZ_CP010890.1
NZ_CP010896.1
NZ_CP010897.2
NZ_CP010899.1
NZ_CP010904.1
NZ_CP010905.2
NZ_CP010906.1
NZ_CP010912.1
NZ_CP010945.1
NZ_CP010947.1
NZ_CP010951.1
NZ_CP010953.1
NZ_CP010961.1
NZ_CP010962.1
NZ_CP010963.1
NZ_CP010964.1
NZ_CP010965.1
NZ_CP010966.1
NZ_CP010967.1
NZ_CP010973.1
NZ_CP010974.1
NZ_CP010975.1
NZ_CP010978.1
NZ_CP010979.1
NZ_CP010992.1
NZ_CP010993.1
NZ_CP010994.1
NZ_CP010995.1
NZ_CP010997.1
NZ_CP010998.1
NZ_CP010999.1
NZ_CP011004.1
NZ_CP011007.1
NZ_CP011008.1
NZ_CP011010.1
NZ_CP011011.1
NZ_CP011012.1
NZ_CP011013.1
NZ_CP011015.1
NZ_CP011018.1
NZ_CP011020.1
NZ_CP011024.1
NZ_CP011025.1
NZ_CP011026.1
NZ_CP011028.1
NZ_CP011029.1
NZ_CP011030.1
NZ_CP011031.1
NZ_CP011032.1
NZ_CP011033.1
NZ_CP011034.1
NZ_CP011035.1
NZ_CP011036.1
NZ_CP011037.1
NZ_CP011039.1
NZ_CP011040.1
NZ_CP011041.1
NZ_CP011042.1
NZ_CP011043.1
NZ_CP011047.1
NZ_CP011058.1
NZ_CP011059.1
NZ_CP011060.1
NZ_CP011061.1
NZ_CP011068.1
NZ_CP011069.1
NZ_CP011071.1
NZ_CP011073.1
NZ_CP011077.1
NZ_CP011078.1
NZ_CP011095.1
NZ_CP011096.1
NZ_CP011098.1
NZ_CP011099.1
NZ_CP011100.1
NZ_CP011104.1
NZ_CP011105.1
NZ_CP011107.1
NZ_CP011108.1
NZ_CP011110.1
NZ_CP011112.1
NZ_CP011113.2
NZ_CP011114.1
NZ_CP011115.1
NZ_CP011117.2
NZ_CP011118.1
NZ_CP011124.1
NZ_CP011125.1
NZ_CP011127.1
NZ_CP011129.1
NZ_CP011130.1
NZ_CP011131.1
NZ_CP011132.1
NZ_CP011134.1
NZ_CP011144.1
NZ_CP011145.1
NZ_CP011147.1
NZ_CP011150.1
NZ_CP011151.1
NZ_CP011153.1
NZ_CP011155.1
NZ_CP011158.1
NZ_CP011160.1
NZ_CP011163.1
NZ_CP011167.1
NZ_CP011168.1
NZ_CP011169.1
NZ_CP011170.1
NZ_CP011171.1
NZ_CP011172.1
NZ_CP011173.1
NZ_CP011174.1
NZ_CP011175.1
NZ_CP011176.1
NZ_CP011177.1
NZ_CP011178.1
NZ_CP011179.1
NZ_CP011181.1
NZ_CP011182.1
NZ_CP011183.1
NZ_CP011184.1
NZ_CP011185.1
NZ_CP011186.1
NZ_CP011187.1
NZ_CP011188.1
NZ_CP011189.1
NZ_CP011190.1
NZ_CP011191.1
NZ_CP011192.1
NZ_CP011193.1
NZ_CP011194.1
NZ_CP011195.1
NZ_CP011196.1
NZ_CP011197.1
NZ_CP011198.1
NZ_CP011199.1
NZ_CP011200.1
NZ_CP011201.1
NZ_CP011202.1
NZ_CP011203.1
NZ_CP011204.1
NZ_CP011205.1
NZ_CP011206.1
NZ_CP011207.1
NZ_CP011208.1
NZ_CP011217.1
NZ_CP011232.1
NZ_CP011234.1
NZ_CP011235.1
NZ_CP011236.1
NZ_CP011237.1
NZ_CP011238.1
NZ_CP011239.1
NZ_CP011240.1
NZ_CP011241.1
NZ_CP011242.1
NZ_CP011243.1
NZ_CP011244.1
NZ_CP011245.1
NZ_CP011246.1
NZ_CP011247.1
NZ_CP011250.1
NZ_CP011252.1
NZ_CP011253.3
NZ_CP011254.1
NZ_CP011255.1
NZ_CP011256.1
NZ_CP011257.1
NZ_CP011258.1
NZ_CP011259.1
NZ_CP011260.1
NZ_CP011261.1
NZ_CP011263.1
NZ_CP011264.1
NZ_CP011269.1
NZ_CP011278.1
NZ_CP011279.2
NZ_CP011280.1
NZ_CP011281.1
NZ_CP011286.1
NZ_CP011288.1
NZ_CP011289.1
NZ_CP011292.1
NZ_CP011295.1
NZ_CP011299.1
NZ_CP011301.1
NZ_CP011303.1
NZ_CP011304.1
NZ_CP011305.1
NZ_CP011306.1
NZ_CP011307.1
NZ_CP011310.1
NZ_CP011311.1
NZ_CP011312.1
NZ_CP011313.1
NZ_CP011317.1
NZ_CP011320.1
NZ_CP011321.1
NZ_CP011324.1
NZ_CP011325.1
NZ_CP011328.1
NZ_CP011329.1
NZ_CP011330.1
NZ_CP011331.1
NZ_CP011339.1
NZ_CP011340.1
NZ_CP011341.1
NZ_CP011342.2
NZ_CP011343.2
NZ_CP011345.1
NZ_CP011346.1
NZ_CP011347.1
NZ_CP011348.1
NZ_CP011349.1
NZ_CP011359.1
NZ_CP011360.1
NZ_CP011361.2
NZ_CP011365.1
NZ_CP011366.1
NZ_CP011367.1
NZ_CP011368.1
NZ_CP011372.1
NZ_CP011374.1
NZ_CP011376.1
NZ_CP011377.1
NZ_CP011378.1
NZ_CP011379.1
NZ_CP011380.2
NZ_CP011386.1
NZ_CP011387.1
NZ_CP011388.1
NZ_CP011390.1
NZ_CP011391.1
NZ_CP011393.1
NZ_CP011394.1
NZ_CP011396.1
NZ_CP011397.1
NZ_CP011398.2
NZ_CP011400.1
NZ_CP011401.1
NZ_CP011402.1
NZ_CP011403.1
NZ_CP011406.1
NZ_CP011407.1
NZ_CP011409.1
NZ_CP011410.1
NZ_CP011412.1
NZ_CP011414.1
NZ_CP011415.1
NZ_CP011416.1
NZ_CP011419.1
NZ_CP011420.1
NZ_CP011427.1
NZ_CP011428.1
NZ_CP011440.1
NZ_CP011441.1
NZ_CP011442.1
NZ_CP011443.1
NZ_CP011444.1
NZ_CP011445.1
NZ_CP011446.1
NZ_CP011447.1
NZ_CP011448.1
NZ_CP011451.1
NZ_CP011452.2
NZ_CP011454.1
NZ_CP011460.1
NZ_CP011461.1
NZ_CP011474.1
NZ_CP011482.1
NZ_CP011483.1
NZ_CP011484.1
NZ_CP011485.1
NZ_CP011486.1
NZ_CP011487.1
NZ_CP011491.1
NZ_CP011494.1
NZ_CP011495.1
NZ_CP011501.1
NZ_CP011502.1
NZ_CP011503.1
NZ_CP011504.1
NZ_CP011505.1
NZ_CP011507.1
NZ_CP011509.1
NZ_CP011510.1
NZ_CP011511.1
NZ_CP011512.1
NZ_CP011524.1
NZ_CP011526.1
NZ_CP011528.1
NZ_CP011530.1
NZ_CP011531.1
NZ_CP011532.1
NZ_CP011533.1
NZ_CP011534.1
NZ_CP011535.2
NZ_CP011536.1
NZ_CP011538.1
NZ_CP011539.1
NZ_CP011541.1
NZ_CP011542.1
NZ_CP011545.1
NZ_CP011546.1
NZ_CP011568.3
NZ_CP011572.1
NZ_CP011574.1
NZ_CP011578.1
NZ_CP011581.1
NZ_CP011584.1
NZ_CP011591.1
NZ_CP011597.1
NZ_CP011602.1
NZ_CP011612.1
NZ_CP011618.1
NZ_CP011624.1
NZ_CP011636.1
NZ_CP011642.1
NZ_CP011647.1
NZ_CP011650.1
NZ_CP011657.1
NZ_CP011662.1
NZ_CP011663.1
NZ_CP011685.1
NZ_CP011686.1
NZ_CP011687.1
NZ_CP011688.1
NZ_CP011689.1
NZ_CP011690.1
NZ_CP011691.1
NZ_CP011692.1
NZ_CP011693.1
NZ_CP011694.1
NZ_CP011695.1
NZ_CP011696.1
NZ_CP011697.1
NZ_CP011698.1
NZ_CP011699.1
NZ_CP011700.1
NZ_CP011701.1
NZ_CP011702.1
NZ_CP011703.1
NZ_CP011704.1
NZ_CP011705.1
NZ_CP011706.1
NZ_CP011707.1
NZ_CP011708.1
NZ_CP011709.1
NZ_CP011710.1
NZ_CP011711.1
NZ_CP011712.1
NZ_CP011713.1
NZ_CP011714.1
NZ_CP011715.1
NZ_CP011716.1
NZ_CP011717.1
NZ_CP011718.1
NZ_CP011719.1
NZ_CP011720.1
NZ_CP011721.1
NZ_CP011722.1
NZ_CP011723.1
NZ_CP011724.1
NZ_CP011725.1
NZ_CP011726.1
NZ_CP011727.1
NZ_CP011728.1
NZ_CP011729.1
NZ_CP011730.1
NZ_CP011731.1
NZ_CP011732.1
NZ_CP011733.1
NZ_CP011734.1
NZ_CP011735.1
NZ_CP011736.1
NZ_CP011737.1
NZ_CP011738.1
NZ_CP011739.1
NZ_CP011740.1
NZ_CP011741.1
NZ_CP011742.1
NZ_CP011743.1
NZ_CP011744.1
NZ_CP011745.1
NZ_CP011746.1
NZ_CP011747.1
NZ_CP011748.1
NZ_CP011749.1
NZ_CP011750.1
NZ_CP011751.1
NZ_CP011752.1
NZ_CP011753.1
NZ_CP011754.1
NZ_CP011755.1
NZ_CP011756.1
NZ_CP011757.1
NZ_CP011758.1
NZ_CP011759.1
NZ_CP011760.1
NZ_CP011761.1
NZ_CP011762.1
NZ_CP011763.1
NZ_CP011764.1
NZ_CP011765.1
NZ_CP011766.1
NZ_CP011767.1
NZ_CP011768.1
NZ_CP011769.1
NZ_CP011770.1
NZ_CP011775.1
NZ_CP011776.1
NZ_CP011777.1
NZ_CP011786.1
NZ_CP011789.1
NZ_CP011790.1
NZ_CP011791.1
NZ_CP011797.1
NZ_CP011798.1
NZ_CP011800.1
NZ_CP011801.1
NZ_CP011803.1
NZ_CP011805.1
NZ_CP011807.3
NZ_CP011827.2
NZ_CP011828.1
NZ_CP011835.1
NZ_CP011846.1
NZ_CP011847.1
NZ_CP011848.1
NZ_CP011849.2
NZ_CP011853.1
NZ_CP011854.1
NZ_CP011855.1
NZ_CP011856.1
NZ_CP011857.1
NZ_CP011859.1
NZ_CP011863.1
NZ_CP011882.1
NZ_CP011883.2
NZ_CP011884.1
NZ_CP011885.1
NZ_CP011913.1
NZ_CP011914.1
NZ_CP011915.1
NZ_CP011917.1
NZ_CP011918.1
NZ_CP011919.1
NZ_CP011921.2
NZ_CP011922.2
NZ_CP011923.2
NZ_CP011930.1
NZ_CP011931.1
NZ_CP011934.1
NZ_CP011937.1
NZ_CP011938.1
NZ_CP011939.1
NZ_CP011940.1
NZ_CP011942.1
NZ_CP011955.1
NZ_CP011956.1
NZ_CP011957.1
NZ_CP011958.1
NZ_CP011959.1
NZ_CP011960.1
NZ_CP011961.1
NZ_CP011962.1
NZ_CP011964.1
NZ_CP011965.1
NZ_CP011966.3
NZ_CP011971.1
NZ_CP011972.2
NZ_CP011974.1
NZ_CP011975.1
NZ_CP011976.1
NZ_CP011980.1
NZ_CP011985.1
NZ_CP011989.1
NZ_CP011995.1
NZ_CP011996.1
NZ_CP012001.1
NZ_CP012002.1
NZ_CP012004.1
NZ_CP012006.1
NZ_CP012009.1
NZ_CP012011.1
NZ_CP012012.1
NZ_CP012013.1
NZ_CP012015.1
NZ_CP012018.1
NZ_CP012019.1
NZ_CP012021.1
NZ_CP012022.2
NZ_CP012023.1
NZ_CP012024.1
NZ_CP012026.1
NZ_CP012027.1
NZ_CP012028.1
NZ_CP012029.1
NZ_CP012033.1
NZ_CP012034.1
NZ_CP012037.1
NZ_CP012040.1
NZ_CP012041.1
NZ_CP012042.1
NZ_CP012044.1
NZ_CP012045.1
NZ_CP012046.1
NZ_CP012047.1
NZ_CP012048.1
NZ_CP012051.1
NZ_CP012053.1
NZ_CP012055.1
NZ_CP012057.1
NZ_CP012063.1
NZ_CP012066.1
NZ_CP012067.1
NZ_CP012068.1
NZ_CP012072.1
NZ_CP012074.1
NZ_CP012075.1
NZ_CP012076.1
NZ_CP012077.1
NZ_CP012078.1
NZ_CP012079.1
NZ_CP012080.1
NZ_CP012081.1
NZ_CP012082.1
NZ_CP012083.1
NZ_CP012084.1
NZ_CP012085.1
NZ_CP012086.1
NZ_CP012087.1
NZ_CP012088.1
NZ_CP012089.1
NZ_CP012090.1
NZ_CP012091.1
NZ_CP012095.1
NZ_CP012096.1
NZ_CP012097.1
NZ_CP012098.1
NZ_CP012099.1
NZ_CP012109.1
NZ_CP012111.1
NZ_CP012117.1
NZ_CP012119.2
NZ_CP012120.2
NZ_CP012122.1
NZ_CP012125.1
NZ_CP012126.1
NZ_CP012127.1
NZ_CP012128.1
NZ_CP012129.1
NZ_CP012130.1
NZ_CP012131.1
NZ_CP012132.1
NZ_CP012133.1
NZ_CP012134.1
NZ_CP012135.1
NZ_CP012136.1
NZ_CP012137.1
NZ_CP012144.1
NZ_CP012145.1
NZ_CP012146.1
NZ_CP012148.1
NZ_CP012149.1
NZ_CP012150.1
NZ_CP012151.1
NZ_CP012152.1
NZ_CP012153.2
NZ_CP012154.1
NZ_CP012159.1
NZ_CP012160.1
NZ_CP012162.1
NZ_CP012165.1
NZ_CP012167.1
NZ_CP012179.1
NZ_CP012187.1
NZ_CP012194.1
NZ_CP012195.1
NZ_CP012196.1
NZ_CP012199.1
NZ_CP012202.1
NZ_CP012206.1
NZ_CP012210.1
NZ_CP012211.1
NZ_CP012212.1
NZ_CP012213.1
NZ_CP012214.1
NZ_CP012216.1
NZ_CP012217.1
NZ_CP012220.1
NZ_CP012221.1
NZ_CP012224.1
NZ_CP012252.1
NZ_CP012253.1
NZ_CP012257.1
NZ_CP012264.1
NZ_CP012266.1
NZ_CP012268.1
NZ_CP012269.1
NZ_CP012275.1
NZ_CP012283.1
NZ_CP012288.1
NZ_CP012294.1
NZ_CP012300.1
NZ_CP012309.1
NZ_CP012312.1
NZ_CP012320.1
NZ_CP012321.1
NZ_CP012323.1
NZ_CP012325.1
NZ_CP012328.1
NZ_CP012331.1
NZ_CP012332.1
NZ_CP012343.1
NZ_CP012344.2
NZ_CP012346.1
NZ_CP012347.1
NZ_CP012349.1
NZ_CP012351.1
NZ_CP012352.1
NZ_CP012354.1
NZ_CP012355.1
NZ_CP012357.1
NZ_CP012358.1
NZ_CP012359.1
NZ_CP012360.1
NZ_CP012362.1
NZ_CP012363.1
NZ_CP012364.1
NZ_CP012366.1
NZ_CP012369.1
NZ_CP012370.1
NZ_CP012371.1
NZ_CP012372.1
NZ_CP012373.1
NZ_CP012375.1
NZ_CP012379.1
NZ_CP012380.1
NZ_CP012381.1
NZ_CP012382.1
NZ_CP012384.1
NZ_CP012387.1
NZ_CP012390.1
NZ_CP012391.1
NZ_CP012392.1
NZ_CP012393.1
NZ_CP012394.1
NZ_CP012395.1
NZ_CP012396.1
NZ_CP012400.2
NZ_CP012401.1
NZ_CP012402.1
NZ_CP012403.1
NZ_CP012404.1
NZ_CP012405.1
NZ_CP012406.1
NZ_CP012409.1
NZ_CP012413.1
NZ_CP012418.1
NZ_CP012419.2
NZ_CP012420.1
NZ_CP012426.1
NZ_CP012430.1
NZ_CP012460.1
NZ_CP012475.1
NZ_CP012480.1
NZ_CP012483.1
NZ_CP012502.1
NZ_CP012503.1
NZ_CP012504.1
NZ_CP012505.1
NZ_CP012506.2
NZ_CP012507.1
NZ_CP012508.1
NZ_CP012513.1
NZ_CP012514.1
NZ_CP012515.1
NZ_CP012516.1
NZ_CP012517.1
NZ_CP012518.1
NZ_CP012522.1
NZ_CP012541.1
NZ_CP012546.1
NZ_CP012547.1
NZ_CP012548.1
NZ_CP012554.1
NZ_CP012559.1
NZ_CP012560.1
NZ_CP012561.1
NZ_CP012568.1
NZ_CP012573.1
NZ_CP012576.1
NZ_CP012577.1
NZ_CP012578.1
NZ_CP012579.1
NZ_CP012580.1
NZ_CP012581.1
NZ_CP012582.1
NZ_CP012583.1
NZ_CP012584.1
NZ_CP012585.1
NZ_CP012587.1
NZ_CP012588.1
NZ_CP012593.1
NZ_CP012598.1
NZ_CP012599.1
NZ_CP012603.1
NZ_CP012605.1
NZ_CP012606.1
NZ_CP012621.1
NZ_CP012622.1
NZ_CP012625.1
NZ_CP012631.1
NZ_CP012633.1
NZ_CP012635.1
NZ_CP012639.1
NZ_CP012643.1
NZ_CP012646.1
NZ_CP012647.1
NZ_CP012648.1
NZ_CP012649.1
NZ_CP012650.1
NZ_CP012661.1
NZ_CP012669.1
NZ_CP012670.1
NZ_CP012672.1
NZ_CP012673.1
NZ_CP012674.1
NZ_CP012675.1
NZ_CP012677.1
NZ_CP012678.1
NZ_CP012679.1
NZ_CP012680.1
NZ_CP012681.1
NZ_CP012685.1
NZ_CP012687.1
NZ_CP012689.1
NZ_CP012690.1
NZ_CP012691.1
NZ_CP012692.1
NZ_CP012693.1
NZ_CP012694.1
NZ_CP012695.1
NZ_CP012696.1
NZ_CP012700.1
NZ_CP012706.1
NZ_CP012712.1
NZ_CP012713.1
NZ_CP012715.1
NZ_CP012716.1
NZ_CP012720.1
NZ_CP012721.1
NZ_CP012722.1
NZ_CP012723.1
NZ_CP012724.1
NZ_CP012725.1
NZ_CP012726.1
NZ_CP012727.1
NZ_CP012728.1
NZ_CP012729.1
NZ_CP012730.1
NZ_CP012731.1
NZ_CP012735.1
NZ_CP012739.1
NZ_CP012740.1
NZ_CP012743.1
NZ_CP012744.1
NZ_CP012745.1
NZ_CP012746.1
NZ_CP012747.1
NZ_CP012750.1
NZ_CP012752.1
NZ_CP012753.1
NZ_CP012756.1
NZ_CP012801.1
NZ_CP012802.1
NZ_CP012805.1
NZ_CP012808.1
NZ_CP012830.1
NZ_CP012831.1
NZ_CP012833.1
NZ_CP012837.1
NZ_CP012868.1
NZ_CP012869.1
NZ_CP012870.1
NZ_CP012873.1
NZ_CP012881.1
NZ_CP012882.1
NZ_CP012883.1
NZ_CP012885.2
NZ_CP012889.1
NZ_CP012890.1
NZ_CP012898.1
NZ_CP012900.1
NZ_CP012901.1
NZ_CP012905.1
NZ_CP012907.1
NZ_CP012908.1
NZ_CP012911.1
NZ_CP012914.1
NZ_CP012920.1
NZ_CP012921.1
NZ_CP012924.1
NZ_CP012930.1
NZ_CP012937.1
NZ_CP012938.1
NZ_CP012939.1
NZ_CP012943.1
NZ_CP012946.1
NZ_CP012947.1
NZ_CP012949.1
NZ_CP012950.1
NZ_CP012951.1
NZ_CP012952.1
NZ_CP012958.1
NZ_CP012959.1
NZ_CP012960.1
NZ_CP012961.1
NZ_CP012970.1
NZ_CP012972.1
NZ_CP012974.1
NZ_CP012976.1
NZ_CP012978.1
NZ_CP012979.1
NZ_CP012981.1
NZ_CP012982.1
NZ_CP012983.1
NZ_CP012985.1
NZ_CP012987.1
NZ_CP012992.1
NZ_CP012997.1
NZ_CP012998.1
NZ_CP013002.1
NZ_CP013004.1
NZ_CP013006.1
NZ_CP013009.1
NZ_CP013013.1
NZ_CP013014.1
NZ_CP013016.1
NZ_CP013018.1
NZ_CP013019.1
NZ_CP013021.1
NZ_CP013022.1
NZ_CP013025.1
NZ_CP013029.1
NZ_CP013031.1
NZ_CP013034.1
NZ_CP013046.2
NZ_CP013049.1
NZ_CP013051.1
NZ_CP013055.1
NZ_CP013067.1
NZ_CP013068.1
NZ_CP013070.1
NZ_CP013074.1
NZ_CP013075.1
NZ_CP013076.1
NZ_CP013077.1
NZ_CP013078.1
NZ_CP013079.1
NZ_CP013080.1
NZ_CP013081.1
NZ_CP013082.1
NZ_CP013083.1
NZ_CP013084.1
NZ_CP013085.1
NZ_CP013086.1
NZ_CP013087.1
NZ_CP013088.1
NZ_CP013089.1
NZ_CP013090.1
NZ_CP013091.1
NZ_CP013092.1
NZ_CP013093.1
NZ_CP013094.1
NZ_CP013095.1
NZ_CP013096.1
NZ_CP013097.1
NZ_CP013101.1
NZ_CP013102.1
NZ_CP013103.1
NZ_CP013106.1
NZ_CP013107.1
NZ_CP013112.1
NZ_CP013113.1
NZ_CP013114.1
NZ_CP013118.1
NZ_CP013119.1
NZ_CP013120.1
NZ_CP013121.1
NZ_CP013124.1
NZ_CP013126.1
NZ_CP013127.1
NZ_CP013129.1
NZ_CP013130.1
NZ_CP013132.1
NZ_CP013133.1
NZ_CP013136.1
NZ_CP013137.1
NZ_CP013141.1
NZ_CP013146.1
NZ_CP013149.1
NZ_CP013178.1
NZ_CP013182.1
NZ_CP013183.1
NZ_CP013184.1
NZ_CP013185.1
NZ_CP013187.1
NZ_CP013188.1
NZ_CP013189.1
NZ_CP013190.1
NZ_CP013195.1
NZ_CP013197.1
NZ_CP013200.1
NZ_CP013202.1
NZ_CP013213.1
NZ_CP013216.1
NZ_CP013218.1
NZ_CP013219.1
NZ_CP013220.1
NZ_CP013222.1
NZ_CP013226.1
NZ_CP013231.1
NZ_CP013232.1
NZ_CP013233.1
NZ_CP013234.1
NZ_CP013235.1
NZ_CP013236.1
NZ_CP013237.1
NZ_CP013239.1
NZ_CP013242.1
NZ_CP013243.1
NZ_CP013245.1
NZ_CP013246.1
NZ_CP013247.1
NZ_CP013248.1
NZ_CP013249.1
NZ_CP013252.1
NZ_CP013253.1
NZ_CP013254.1
NZ_CP013259.1
NZ_CP013260.1
NZ_CP013261.1
NZ_CP013262.2
NZ_CP013263.1
NZ_CP013264.1
NZ_CP013274.1
NZ_CP013285.1
NZ_CP013286.1
NZ_CP013287.1
NZ_CP013288.1
NZ_CP013289.1
NZ_CP013290.1
NZ_CP013292.1
NZ_CP013296.1
NZ_CP013301.1
NZ_CP013302.1
NZ_CP013303.1
NZ_CP013304.1
NZ_CP013305.1
NZ_CP013306.1
NZ_CP013307.1
NZ_CP013308.1
NZ_CP013309.1
NZ_CP013310.1
NZ_CP013311.1
NZ_CP013312.1
NZ_CP013313.1
NZ_CP013314.1
NZ_CP013315.1
NZ_CP013316.1
NZ_CP013317.1
NZ_CP013318.1
NZ_CP013319.1
NZ_CP013320.1
NZ_CP013322.1
NZ_CP013327.1
NZ_CP013331.1
NZ_CP013334.1
NZ_CP013336.1
NZ_CP013338.1
NZ_CP013341.1
NZ_CP013344.1
NZ_CP013347.1
NZ_CP013348.1
NZ_CP013349.1
NZ_CP013350.1
NZ_CP013351.1
NZ_CP013352.1
NZ_CP013353.1
NZ_CP013355.1
NZ_CP013356.1
NZ_CP013357.1
NZ_CP013358.1
NZ_CP013359.1
NZ_CP013360.1
NZ_CP013361.1
NZ_CP013362.1
NZ_CP013363.1
NZ_CP013364.1
NZ_CP013365.1
NZ_CP013366.1
NZ_CP013367.1
NZ_CP013368.1
NZ_CP013370.1
NZ_CP013371.1
NZ_CP013375.1
NZ_CP013376.1
NZ_CP013377.1
NZ_CP013378.1
NZ_CP013390.1
NZ_CP013391.1
NZ_CP013392.1
NZ_CP013393.1
NZ_CP013394.1
NZ_CP013395.1
NZ_CP013398.1
NZ_CP013399.1
NZ_CP013400.1
NZ_CP013401.1
NZ_CP013402.1
NZ_CP013403.1
NZ_CP013404.1
NZ_CP013405.1
NZ_CP013406.1
NZ_CP013407.1
NZ_CP013408.1
NZ_CP013409.1
NZ_CP013410.1
NZ_CP013411.1
NZ_CP013413.1
NZ_CP013414.1
NZ_CP013416.1
NZ_CP013420.1
NZ_CP013421.1
NZ_CP013422.1
NZ_CP013430.1
NZ_CP013431.1
NZ_CP013432.1
NZ_CP013433.1
NZ_CP013434.1
NZ_CP013435.1
NZ_CP013437.1
NZ_CP013438.1
NZ_CP013439.1
NZ_CP013440.1
NZ_CP013441.1
NZ_CP013442.1
NZ_CP013443.1
NZ_CP013444.1
NZ_CP013445.1
NZ_CP013446.1
NZ_CP013447.1
NZ_CP013450.1
NZ_CP013451.1
NZ_CP013452.1
NZ_CP013453.1
NZ_CP013455.1
NZ_CP013456.1
NZ_CP013459.1
NZ_CP013460.1
NZ_CP013461.1
NZ_CP013463.1
NZ_CP013464.1
NZ_CP013465.1
NZ_CP013466.1
NZ_CP013467.1
NZ_CP013468.1
NZ_CP013475.1
NZ_CP013477.1
NZ_CP013478.1
NZ_CP013479.1
NZ_CP013480.3
NZ_CP013481.2
NZ_CP013483.1
NZ_CP013484.1
NZ_CP013485.1
NZ_CP013489.1
NZ_CP013500.1
NZ_CP013522.1
NZ_CP013527.1
NZ_CP013532.1
NZ_CP013537.1
NZ_CP013542.1
NZ_CP013547.1
NZ_CP013552.1
NZ_CP013557.1
NZ_CP013563.1
NZ_CP013568.1
NZ_CP013574.1
NZ_CP013580.1
NZ_CP013585.1
NZ_CP013610.1
NZ_CP013611.1
NZ_CP013612.1
NZ_CP013616.1
NZ_CP013619.1
NZ_CP013621.1
NZ_CP013650.1
NZ_CP013652.1
NZ_CP013654.1
NZ_CP013658.1
NZ_CP013659.2
NZ_CP013661.2
NZ_CP013662.1
NZ_CP013663.1
NZ_CP013666.1
NZ_CP013667.1
NZ_CP013670.1
NZ_CP013671.1
NZ_CP013672.1
NZ_CP013673.1
NZ_CP013674.1
NZ_CP013675.1
NZ_CP013677.1
NZ_CP013678.1
NZ_CP013679.1
NZ_CP013681.1
NZ_CP013683.1
NZ_CP013685.1
NZ_CP013686.1
NZ_CP013688.1
NZ_CP013689.1
NZ_CP013690.1
NZ_CP013696.1
NZ_CP013697.1
NZ_CP013698.1
NZ_CP013699.1
NZ_CP013701.1
NZ_CP013702.1
NZ_CP013704.1
NZ_CP013705.1
NZ_CP013707.1
NZ_CP013711.1
NZ_CP013714.1
NZ_CP013720.1
NZ_CP013722.1
NZ_CP013723.1
NZ_CP013724.1
NZ_CP013726.1
NZ_CP013727.1
NZ_CP013729.1
NZ_CP013730.1
NZ_CP013731.1
NZ_CP013732.1
NZ_CP013737.1
NZ_CP013738.1
NZ_CP013741.1
NZ_CP013747.1
NZ_CP013749.1
NZ_CP013753.1
NZ_CP013757.1
NZ_CP013762.1
NZ_CP013768.1
NZ_CP013773.1
NZ_CP013778.1
NZ_CP013781.1
NZ_CP013786.1
NZ_CP013791.1
NZ_CP013796.1
NZ_CP013801.1
NZ_CP013806.1
NZ_CP013811.1
NZ_CP013816.1
NZ_CP013821.1
NZ_CP013826.1
NZ_CP013827.1
NZ_CP013828.1
NZ_CP013829.1
NZ_CP013831.1
NZ_CP013835.1
NZ_CP013838.1
NZ_CP013839.1
NZ_CP013840.1
NZ_CP013841.1
NZ_CP013843.1
NZ_CP013845.1
NZ_CP013847.1
NZ_CP013849.1
NZ_CP013850.1
NZ_CP013860.1
NZ_CP013861.1
NZ_CP013862.1
NZ_CP013863.1
NZ_CP013864.1
NZ_CP013865.1
NZ_CP013866.1
NZ_CP013867.1
NZ_CP013868.1
NZ_CP013869.1
NZ_CP013870.1
NZ_CP013871.1
NZ_CP013872.1
NZ_CP013873.1
NZ_CP013874.1
NZ_CP013875.1
NZ_CP013876.1
NZ_CP013877.1
NZ_CP013878.1
NZ_CP013879.1
NZ_CP013880.1
NZ_CP013881.1
NZ_CP013882.1
NZ_CP013883.1
NZ_CP013884.1
NZ_CP013885.1
NZ_CP013886.1
NZ_CP013887.1
NZ_CP013888.1
NZ_CP013889.1
NZ_CP013890.1
NZ_CP013891.1
NZ_CP013892.1
NZ_CP013893.1
NZ_CP013894.1
NZ_CP013895.1
NZ_CP013896.1
NZ_CP013897.1
NZ_CP013898.1
NZ_CP013899.1
NZ_CP013900.1
NZ_CP013901.1
NZ_CP013902.1
NZ_CP013903.1
NZ_CP013904.1
NZ_CP013905.1
NZ_CP013906.1
NZ_CP013907.1
NZ_CP013908.1
NZ_CP013909.1
NZ_CP013910.1
NZ_CP013911.1
NZ_CP013913.1
NZ_CP013919.1
NZ_CP013920.1
NZ_CP013921.1
NZ_CP013922.1
NZ_CP013923.1
NZ_CP013924.1
NZ_CP013926.1
NZ_CP013928.1
NZ_CP013934.1
NZ_CP013936.1
NZ_CP013939.1
NZ_CP013940.1
NZ_CP013943.1
NZ_CP013944.1
NZ_CP013951.1
NZ_CP013952.1
NZ_CP013953.1
NZ_CP013955.1
NZ_CP013957.1
NZ_CP013961.1
NZ_CP013965.1
NZ_CP013975.1
NZ_CP013979.1
NZ_CP013980.1
NZ_CP013984.1
NZ_CP013985.1
NZ_CP013987.1
NZ_CP013988.1
NZ_CP013989.1
NZ_CP013990.1
NZ_CP013991.1
NZ_CP013992.1
NZ_CP013993.1
NZ_CP013994.1
NZ_CP013997.1
NZ_CP014004.1
NZ_CP014007.1
NZ_CP014008.1
NZ_CP014010.1
NZ_CP014012.2
NZ_CP014013.1
NZ_CP014014.1
NZ_CP014015.2
NZ_CP014016.2
NZ_CP014017.2
NZ_CP014018.1
NZ_CP014019.1
NZ_CP014020.1
NZ_CP014021.1
NZ_CP014022.1
NZ_CP014023.2
NZ_CP014024.2
NZ_CP014025.1
NZ_CP014026.2
NZ_CP014027.2
NZ_CP014028.1
NZ_CP014029.2
NZ_CP014031.2
NZ_CP014032.1
NZ_CP014033.1
NZ_CP014034.2
NZ_CP014035.2
NZ_CP014036.1
NZ_CP014037.1
NZ_CP014038.2
NZ_CP014039.2
NZ_CP014040.1
NZ_CP014041.1
NZ_CP014042.2
NZ_CP014043.2
NZ_CP014044.1
NZ_CP014045.1
NZ_CP014046.2
NZ_CP014047.2
NZ_CP014048.2
NZ_CP014049.2
NZ_CP014051.2
NZ_CP014053.1
NZ_CP014054.1
NZ_CP014055.2
NZ_CP014056.2
NZ_CP014057.2
NZ_CP014060.2
NZ_CP014062.1
NZ_CP014064.2
NZ_CP014065.1
NZ_CP014067.2
NZ_CP014070.2
NZ_CP014071.1
NZ_CP014094.1
NZ_CP014095.1
NZ_CP014099.2
NZ_CP014111.1
NZ_CP014113.2
NZ_CP014119.1
NZ_CP014123.1
NZ_CP014129.2
NZ_CP014132.1
NZ_CP014133.1
NZ_CP014134.1
NZ_CP014136.1
NZ_CP014137.1
NZ_CP014139.1
NZ_CP014141.1
NZ_CP014144.1
NZ_CP014145.1
NZ_CP014148.1
NZ_CP014150.1
NZ_CP014151.1
NZ_CP014153.1
NZ_CP014154.1
NZ_CP014158.1
NZ_CP014159.1
NZ_CP014160.1
NZ_CP014161.1
NZ_CP014162.1
NZ_CP014163.1
NZ_CP014164.1
NZ_CP014166.1
NZ_CP014167.1
NZ_CP014168.1
NZ_CP014170.1
NZ_CP014174.1
NZ_CP014176.1
NZ_CP014179.1
NZ_CP014201.1
NZ_CP014204.2
NZ_CP014206.1
NZ_CP014207.1
NZ_CP014209.1
NZ_CP014211.1
NZ_CP014212.1
NZ_CP014215.1
NZ_CP014219.1
NZ_CP014224.1
NZ_CP014225.1
NZ_CP014226.1
NZ_CP014227.1
NZ_CP014228.1
NZ_CP014229.1
NZ_CP014230.1
NZ_CP014232.1
NZ_CP014234.1
NZ_CP014241.1
NZ_CP014250.1
NZ_CP014252.1
NZ_CP014255.2
NZ_CP014256.1
NZ_CP014257.1
NZ_CP014259.1
NZ_CP014260.1
NZ_CP014261.1
NZ_CP014262.1
NZ_CP014263.1
NZ_CP014267.1
NZ_CP014268.2
NZ_CP014269.1
NZ_CP014270.1
NZ_CP014272.1
NZ_CP014279.1
NZ_CP014281.1
NZ_CP014282.1
NZ_CP014291.1
NZ_CP014294.1
NZ_CP014314.1
NZ_CP014316.1
NZ_CP014322.1
NZ_CP014323.1
NZ_CP014326.1
NZ_CP014327.1
NZ_CP014332.1
NZ_CP014334.1
NZ_CP014335.1
NZ_CP014338.1
NZ_CP014339.1
NZ_CP014340.1
NZ_CP014341.1
NZ_CP014342.1
NZ_CP014343.1
NZ_CP014344.1
NZ_CP014346.1
NZ_CP014348.1
NZ_CP014349.1
NZ_CP014352.1
NZ_CP014356.1
NZ_CP014358.1
NZ_CP014362.1
NZ_CP014365.1
NZ_CP014368.1
NZ_CP014371.1
NZ_CP014376.1
NZ_CP014381.1
NZ_CP014384.1
NZ_CP014387.1
NZ_CP014392.1
NZ_CP014397.1
NZ_CP014402.1
NZ_CP014407.1
NZ_CP014409.1
NZ_CP014412.1
NZ_CP014415.1
NZ_CP014420.1
NZ_CP014423.1
NZ_CP014426.1
NZ_CP014429.1
NZ_CP014432.1
NZ_CP014435.1
NZ_CP014438.1
NZ_CP014441.1
NZ_CP014444.1
NZ_CP014471.1
NZ_CP014474.1
NZ_CP014475.1
NZ_CP014476.1
NZ_CP014477.1
NZ_CP014485.1
NZ_CP014486.1
NZ_CP014488.1
NZ_CP014492.1
NZ_CP014495.1
NZ_CP014497.1
NZ_CP014504.1
NZ_CP014518.1
NZ_CP014522.1
NZ_CP014525.1
NZ_CP014528.1
NZ_CP014529.1
NZ_CP014536.1
NZ_CP014538.1
NZ_CP014539.1
NZ_CP014540.1
NZ_CP014541.1
NZ_CP014542.1
NZ_CP014543.1
NZ_CP014544.1
NZ_CP014546.1
NZ_CP014566.1
NZ_CP014568.1
NZ_CP014608.1
NZ_CP014609.1
NZ_CP014610.1
NZ_CP014611.1
NZ_CP014616.1
NZ_CP014618.1
NZ_CP014620.1
NZ_CP014621.2
NZ_CP014623.1
NZ_CP014634.1
NZ_CP014635.1
NZ_CP014636.1
NZ_CP014637.1
NZ_CP014641.1
NZ_CP014642.1
NZ_CP014643.1
NZ_CP014646.1
NZ_CP014647.1
NZ_CP014657.1
NZ_CP014659.2
NZ_CP014661.1
NZ_CP014663.2
NZ_CP014664.1
NZ_CP014665.1
NZ_CP014666.2
NZ_CP014667.1
NZ_CP014671.1
NZ_CP014674.1
NZ_CP014681.1
NZ_CP014687.1
NZ_CP014689.1
NZ_CP014691.1
NZ_CP014692.1
NZ_CP014693.1
NZ_CP014696.2
NZ_CP014699.1
NZ_CP014700.1
NZ_CP014702.1
NZ_CP014704.1
NZ_CP014705.1
NZ_CP014742.1
NZ_CP014744.1
NZ_CP014748.2
NZ_CP014755.1
NZ_CP014759.1
NZ_CP014760.1
NZ_CP014761.1
NZ_CP014762.1
NZ_CP014766.1
NZ_CP014774.1
NZ_CP014780.1
NZ_CP014781.1
NZ_CP014782.1
NZ_CP014783.1
NZ_CP014784.1
NZ_CP014786.1
NZ_CP014790.1
NZ_CP014791.1
NZ_CP014793.1
NZ_CP014794.1
NZ_CP014795.1
NZ_CP014796.1
NZ_CP014805.2
NZ_CP014806.1
NZ_CP014835.1
NZ_CP014838.1
NZ_CP014839.1
NZ_CP014840.1
NZ_CP014841.1
NZ_CP014842.1
NZ_CP014847.1
NZ_CP014856.1
NZ_CP014858.1
NZ_CP014859.1
NZ_CP014861.1
NZ_CP014864.1
NZ_CP014865.1
NZ_CP014866.1
NZ_CP014867.1
NZ_CP014869.1
NZ_CP014870.1
NZ_CP014872.1
NZ_CP014873.1
NZ_CP014881.1
NZ_CP014890.1
NZ_CP014899.1
NZ_CP014907.1
NZ_CP014912.1
NZ_CP014915.1
NZ_CP014924.1
NZ_CP014933.1
NZ_CP014936.1
NZ_CP014945.1
NZ_CP014947.1
NZ_CP014948.1
NZ_CP014949.1
NZ_CP014950.1
NZ_CP014951.1
NZ_CP014952.1
NZ_CP014953.1
NZ_CP014954.1
NZ_CP014955.1
NZ_CP014956.1
NZ_CP014957.1
NZ_CP014958.1
NZ_CP014959.1
NZ_CP014960.1
NZ_CP014961.1
NZ_CP014963.1
NZ_CP014965.1
NZ_CP014967.1
NZ_CP014969.1
NZ_CP014971.2
NZ_CP014975.1
NZ_CP014977.1
NZ_CP014979.2
NZ_CP014981.1
NZ_CP014982.2
NZ_CP014983.1
NZ_CP014984.1
NZ_CP014985.1
NZ_CP014990.2
NZ_CP014991.1
NZ_CP014993.1
NZ_CP014994.1
NZ_CP014996.1
NZ_CP014998.1
NZ_CP014999.1
NZ_CP015001.1
NZ_CP015002.1
NZ_CP015003.1
NZ_CP015004.1
NZ_CP015005.1
NZ_CP015010.1
NZ_CP015012.1
NZ_CP015016.1
NZ_CP015017.1
NZ_CP015018.1
NZ_CP015020.1
NZ_CP015023.1
NZ_CP015024.1
NZ_CP015025.1
NZ_CP015033.1
NZ_CP015034.1
NZ_CP015035.1
NZ_CP015036.1
NZ_CP015037.1
NZ_CP015062.1
NZ_CP015064.1
NZ_CP015066.2
NZ_CP015067.2
NZ_CP015068.2
NZ_CP015069.1
NZ_CP015074.2
NZ_CP015076.1
NZ_CP015079.1
NZ_CP015081.1
NZ_CP015085.1
NZ_CP015093.1
NZ_CP015100.1
NZ_CP015107.1
NZ_CP015108.1
NZ_CP015109.1
NZ_CP015113.1
NZ_CP015114.1
NZ_CP015115.1
NZ_CP015117.1
NZ_CP015118.1
NZ_CP015120.1
NZ_CP015121.1
NZ_CP015124.1
NZ_CP015125.1
NZ_CP015126.1
NZ_CP015130.1
NZ_CP015134.1
NZ_CP015136.1
NZ_CP015137.1
NZ_CP015138.1
NZ_CP015145.1
NZ_CP015149.1
NZ_CP015150.1
NZ_CP015157.1
NZ_CP015159.1
NZ_CP015163.1
NZ_CP015164.1
NZ_CP015168.1
NZ_CP015172.1
NZ_CP015173.1
NZ_CP015176.1
NZ_CP015183.1
NZ_CP015184.1
NZ_CP015185.1
NZ_CP015186.1
NZ_CP015187.1
NZ_CP015188.1
NZ_CP015189.1
NZ_CP015190.1
NZ_CP015191.1
NZ_CP015192.1
NZ_CP015196.1
NZ_CP015199.1
NZ_CP015202.1
NZ_CP015206.1
NZ_CP015207.1
NZ_CP015209.1
NZ_CP015210.1
NZ_CP015211.1
NZ_CP015217.1
NZ_CP015222.1
NZ_CP015224.1
NZ_CP015228.1
NZ_CP015229.1
NZ_CP015230.1
NZ_CP015235.1
NZ_CP015238.2
NZ_CP015240.1
NZ_CP015241.1
NZ_CP015243.1
NZ_CP015244.1
NZ_CP015247.1
NZ_CP015249.1
NZ_CP015250.1
NZ_CP015267.1
NZ_CP015272.1
NZ_CP015278.1
NZ_CP015281.1
NZ_CP015282.1
NZ_CP015283.1
NZ_CP015287.1
NZ_CP015288.1
NZ_CP015294.1
NZ_CP015296.1
NZ_CP015298.1
NZ_CP015300.1
NZ_CP015302.1
NZ_CP015304.1
NZ_CP015306.1
NZ_CP015308.1
NZ_CP015309.1
NZ_CP015318.1
NZ_CP015338.1
NZ_CP015342.1
NZ_CP015343.1
NZ_CP015344.1
NZ_CP015345.1
NZ_CP015346.1
NZ_CP015347.1
NZ_CP015348.1
NZ_CP015350.1
NZ_CP015364.1
NZ_CP015367.1
NZ_CP015371.1
NZ_CP015375.1
NZ_CP015376.1
NZ_CP015377.1
NZ_CP015378.1
NZ_CP015379.1
NZ_CP015381.1
NZ_CP015382.1
NZ_CP015385.1
NZ_CP015392.1
NZ_CP015398.1
NZ_CP015401.2
NZ_CP015402.2
NZ_CP015406.2
NZ_CP015407.2
NZ_CP015408.2
NZ_CP015409.2
NZ_CP015410.2
NZ_CP015411.1
NZ_CP015412.1
NZ_CP015413.1
NZ_CP015414.1
NZ_CP015415.1
NZ_CP015416.1
NZ_CP015418.1
NZ_CP015421.1
NZ_CP015423.1
NZ_CP015438.1
NZ_CP015442.1
NZ_CP015443.1
NZ_CP015444.1
NZ_CP015447.2
NZ_CP015448.1
NZ_CP015449.1
NZ_CP015453.1
NZ_CP015455.1
NZ_CP015483.1
NZ_CP015495.1
NZ_CP015496.1
NZ_CP015498.1
NZ_CP015500.1
NZ_CP015506.1
NZ_CP015510.2
NZ_CP015512.1
NZ_CP015513.1
NZ_CP015515.1
NZ_CP015516.1
NZ_CP015524.1
NZ_CP015526.1
NZ_CP015528.1
NZ_CP015557.1
NZ_CP015558.1
NZ_CP015559.1
NZ_CP015560.1
NZ_CP015561.1
NZ_CP015562.1
NZ_CP015563.1
NZ_CP015564.1
NZ_CP015565.1
NZ_CP015566.1
NZ_CP015567.1
NZ_CP015568.1
NZ_CP015569.1
NZ_CP015570.1
NZ_CP015571.1
NZ_CP015572.1
NZ_CP015573.1
NZ_CP015574.1
NZ_CP015575.1
NZ_CP015576.1
NZ_CP015577.1
NZ_CP015578.1
NZ_CP015579.1
NZ_CP015581.1
NZ_CP015583.1
NZ_CP015584.1
NZ_CP015588.1
NZ_CP015589.1
NZ_CP015593.1
NZ_CP015598.1
NZ_CP015600.1
NZ_CP015607.1
NZ_CP015610.1
NZ_CP015611.1
NZ_CP015612.1
NZ_CP015613.1
NZ_CP015614.1
NZ_CP015615.1
NZ_CP015622.1
NZ_CP015625.1
NZ_CP015626.1
NZ_CP015629.1
NZ_CP015637.1
NZ_CP015638.1
NZ_CP015639.1
NZ_CP015641.1
NZ_CP015642.1
NZ_CP015645.1
NZ_CP015646.1
NZ_CP015724.1
NZ_CP015727.1
NZ_CP015749.1
NZ_CP015750.1
NZ_CP015753.1
NZ_CP015756.1
NZ_CP015759.1
NZ_CP015760.1
NZ_CP015761.1
NZ_CP015762.1
NZ_CP015763.1
NZ_CP015764.1
NZ_CP015765.1
NZ_CP015766.1
NZ_CP015767.1
NZ_CP015768.1
NZ_CP015769.1
NZ_CP015770.1
NZ_CP015771.1
NZ_CP015772.1
NZ_CP015773.2
NZ_CP015774.2
NZ_CP015775.1
NZ_CP015776.1
NZ_CP015779.1
NZ_CP015780.1
NZ_CP015796.1
NZ_CP015810.1
NZ_CP015817.1
NZ_CP015820.1
NZ_CP015821.1
NZ_CP015822.1
NZ_CP015831.1
NZ_CP015832.1
NZ_CP015834.1
NZ_CP015839.1
NZ_CP015840.1
NZ_CP015842.1
NZ_CP015843.2
NZ_CP015846.1
NZ_CP015850.1
NZ_CP015852.1
NZ_CP015857.1
NZ_CP015863.1
NZ_CP015864.1
NZ_CP015866.1
NZ_CP015876.1
NZ_CP015877.1
NZ_CP015878.1
NZ_CP015880.1
NZ_CP015883.1
NZ_CP015886.1
NZ_CP015894.1
NZ_CP015896.1
NZ_CP015897.1
NZ_CP015899.1
NZ_CP015900.1
NZ_CP015901.1
NZ_CP015902.1
NZ_CP015903.1
NZ_CP015905.1
NZ_CP015907.1
NZ_CP015908.1
NZ_CP015909.1
NZ_CP015910.2
NZ_CP015911.1
NZ_CP015912.1
NZ_CP015918.1
NZ_CP015923.1
NZ_CP015924.1
NZ_CP015925.1
NZ_CP015926.1
NZ_CP015927.1
NZ_CP015928.1
NZ_CP015929.1
NZ_CP015930.1
NZ_CP015931.1
NZ_CP015932.1
NZ_CP015933.1
NZ_CP015934.1
NZ_CP015935.1
NZ_CP015936.1
NZ_CP015937.1
NZ_CP015938.1
NZ_CP015939.1
NZ_CP015941.1
NZ_CP015944.1
NZ_CP015945.1
NZ_CP015946.1
NZ_CP015947.1
NZ_CP015949.1
NZ_CP015950.1
NZ_CP015951.1
NZ_CP015953.1
NZ_CP015954.1
NZ_CP015955.1
NZ_CP015956.1
NZ_CP015961.1
NZ_CP015963.1
NZ_CP015964.1
NZ_CP015965.1
NZ_CP015966.1
NZ_CP015970.1
NZ_CP015972.1
NZ_CP015975.1
NZ_CP015976.1
NZ_CP015990.1
NZ_CP015994.1
NZ_CP015995.1
NZ_CP016007.1
NZ_CP016010.1
NZ_CP016012.1
NZ_CP016014.1
NZ_CP016015.1
NZ_CP016016.1
NZ_CP016017.1
NZ_CP016018.1
NZ_CP016019.1
NZ_CP016020.1
NZ_CP016022.1
NZ_CP016023.1
NZ_CP016026.1
NZ_CP016028.1
NZ_CP016029.2
NZ_CP016030.2
NZ_CP016032.1
NZ_CP016033.1
NZ_CP016043.1
NZ_CP016044.1
NZ_CP016071.1
NZ_CP016072.1
NZ_CP016073.1
NZ_CP016079.1
NZ_CP016086.1
NZ_CP016087.1
NZ_CP016089.1
NZ_CP016090.1
NZ_CP016091.1
NZ_CP016092.1
NZ_CP016094.1
NZ_CP016095.1
NZ_CP016102.1
NZ_CP016104.1
NZ_CP016106.1
NZ_CP016157.1
NZ_CP016159.1
NZ_CP016162.1
NZ_CP016163.1
NZ_CP016170.1
NZ_CP016171.1
NZ_CP016172.1
NZ_CP016174.1
NZ_CP016175.1
NZ_CP016176.1
NZ_CP016177.1
NZ_CP016178.1
NZ_CP016182.2
NZ_CP016188.1
NZ_CP016189.1
NZ_CP016190.1
NZ_CP016191.1
NZ_CP016192.1
NZ_CP016193.1
NZ_CP016194.1
NZ_CP016210.1
NZ_CP016212.1
NZ_CP016213.1
NZ_CP016214.1
NZ_CP016224.1
NZ_CP016225.1
NZ_CP016268.1
NZ_CP016270.1
NZ_CP016273.1
NZ_CP016277.1
NZ_CP016278.1
NZ_CP016279.1
NZ_CP016282.1
NZ_CP016294.1
NZ_CP016295.1
NZ_CP016298.1
NZ_CP016300.1
NZ_CP016307.1
NZ_CP016308.1
NZ_CP016312.1
NZ_CP016315.1
NZ_CP016316.1
NZ_CP016318.1
NZ_CP016321.1
NZ_CP016322.1
NZ_CP016324.1
NZ_CP016325.1
NZ_CP016328.1
NZ_CP016329.1
NZ_CP016335.1
NZ_CP016337.1
NZ_CP016338.1
NZ_CP016339.1
NZ_CP016340.1
NZ_CP016341.1
NZ_CP016342.1
NZ_CP016344.1
NZ_CP016345.1
NZ_CP016346.1
NZ_CP016347.1
NZ_CP016348.1
NZ_CP016349.1
NZ_CP016350.1
NZ_CP016351.1
NZ_CP016352.1
NZ_CP016353.1
NZ_CP016355.1
NZ_CP016357.1
NZ_CP016358.1
NZ_CP016359.1
NZ_CP016360.1
NZ_CP016364.1
NZ_CP016370.1
NZ_CP016371.1
NZ_CP016372.1
NZ_CP016373.1
NZ_CP016374.1
NZ_CP016376.1
NZ_CP016378.1
NZ_CP016379.1
NZ_CP016380.1
NZ_CP016383.1
NZ_CP016384.1
NZ_CP016385.1
NZ_CP016391.1
NZ_CP016392.1
NZ_CP016393.1
NZ_CP016394.1
NZ_CP016395.1
NZ_CP016396.1
NZ_CP016397.1
NZ_CP016398.1
NZ_CP016400.1
NZ_CP016406.1
NZ_CP016408.1
NZ_CP016410.1
NZ_CP016412.1
NZ_CP016414.1
NZ_CP016415.1
NZ_CP016428.1
NZ_CP016431.1
NZ_CP016438.1
NZ_CP016439.1
NZ_CP016440.1
NZ_CP016442.1
NZ_CP016443.1
NZ_CP016444.1
NZ_CP016491.1
NZ_CP016497.1
NZ_CP016501.2
NZ_CP016502.1
NZ_CP016504.1
NZ_CP016507.1
NZ_CP016510.1
NZ_CP016514.1
NZ_CP016517.1
NZ_CP016521.1
NZ_CP016525.1
NZ_CP016530.1
NZ_CP016534.2
NZ_CP016537.2
NZ_CP016538.2
NZ_CP016539.2
NZ_CP016543.2
NZ_CP016545.1
NZ_CP016546.1
NZ_CP016552.1
NZ_CP016553.1
NZ_CP016554.1
NZ_CP016556.1
NZ_CP016557.1
NZ_CP016559.1
NZ_CP016561.1
NZ_CP016563.1
NZ_CP016565.1
NZ_CP016569.1
NZ_CP016573.1
NZ_CP016576.1
NZ_CP016579.1
NZ_CP016581.1
NZ_CP016586.1
NZ_CP016588.1
NZ_CP016591.1
NZ_CP016592.1
NZ_CP016594.1
NZ_CP016595.1
NZ_CP016598.1
NZ_CP016602.1
NZ_CP016608.1
NZ_CP016610.1
NZ_CP016612.1
NZ_CP016616.1
NZ_CP016622.1
NZ_CP016625.1
NZ_CP016627.1
NZ_CP016628.1
NZ_CP016629.1
NZ_CP016634.1
NZ_CP016635.1
NZ_CP016636.1
NZ_CP016637.1
NZ_CP016638.1
NZ_CP016639.1
NZ_CP016644.1
NZ_CP016645.1
NZ_CP016646.1
NZ_CP016647.1
NZ_CP016648.1
NZ_CP016649.1
NZ_CP016650.1
NZ_CP016651.1
NZ_CP016652.1
NZ_CP016653.1
NZ_CP016654.1
NZ_CP016655.1
NZ_CP016656.1
NZ_CP016657.1
NZ_CP016658.1
NZ_CP016659.1
NZ_CP016660.1
NZ_CP016661.1
NZ_CP016662.1
NZ_CP016663.1
NZ_CP016664.1
NZ_CP016665.1
NZ_CP016666.1
NZ_CP016667.1
NZ_CP016668.1
NZ_CP016669.1
NZ_CP016670.1
NZ_CP016671.1
NZ_CP016672.1
NZ_CP016673.1
NZ_CP016674.1
NZ_CP016675.1
NZ_CP016676.1
NZ_CP016677.1
NZ_CP016678.1
NZ_CP016679.1
NZ_CP016680.1
NZ_CP016681.1
NZ_CP016682.1
NZ_CP016683.1
NZ_CP016684.1
NZ_CP016754.1
NZ_CP016755.1
NZ_CP016756.1
NZ_CP016757.1
NZ_CP016760.1
NZ_CP016761.1
NZ_CP016762.1
NZ_CP016767.1
NZ_CP016784.1
NZ_CP016786.1
NZ_CP016790.1
NZ_CP016793.1
NZ_CP016794.1
NZ_CP016795.1
NZ_CP016797.1
NZ_CP016803.1
NZ_CP016811.1
NZ_CP016813.1
NZ_CP016814.1
NZ_CP016817.1
NZ_CP016818.2
NZ_CP016823.1
NZ_CP016824.1
NZ_CP016825.1
NZ_CP016826.1
NZ_CP016827.1
NZ_CP016828.1
NZ_CP016829.1
NZ_CP016830.1
NZ_CP016833.1
NZ_CP016837.1
NZ_CP016839.1
NZ_CP016841.1
NZ_CP016843.1
NZ_CP016844.1
NZ_CP016852.1
NZ_CP016855.1
NZ_CP016856.1
NZ_CP016858.1
NZ_CP016861.1
NZ_CP016863.1
NZ_CP016868.1
NZ_CP016870.1
NZ_CP016872.1
NZ_CP016873.1
NZ_CP016874.1
NZ_CP016876.1
NZ_CP016877.1
NZ_CP016878.1
NZ_CP016887.1
NZ_CP016888.1
NZ_CP016889.1
NZ_CP016893.1
NZ_CP016894.1
NZ_CP016895.1
NZ_CP016896.1
NZ_CP016904.1
NZ_CP016907.1
NZ_CP016909.1
NZ_CP016910.1
NZ_CP016911.1
NZ_CP016912.1
NZ_CP016913.1
NZ_CP016914.1
NZ_CP016916.1
NZ_CP016923.1
NZ_CP016926.1
NZ_CP016928.1
NZ_CP016931.1
NZ_CP016935.1
NZ_CP016937.1
NZ_CP016940.1
NZ_CP016944.1
NZ_CP016945.1
NZ_CP016952.1
NZ_CP016953.1
NZ_CP016954.1
NZ_CP016955.1
NZ_CP016956.1
NZ_CP016957.1
NZ_CP016958.1
NZ_CP016959.1
NZ_CP016960.1
NZ_CP016961.1
NZ_CP016962.1
NZ_CP016963.1
NZ_CP016964.1
NZ_CP016965.1
NZ_CP016966.1
NZ_CP016967.1
NZ_CP016968.1
NZ_CP016972.1
NZ_CP016973.1
NZ_CP016974.1
NZ_CP016977.1
NZ_CP016978.1
NZ_CP016981.1
NZ_CP016982.1
NZ_CP016983.1
NZ_CP016984.1
NZ_CP016987.1
NZ_CP016988.1
NZ_CP016989.1
NZ_CP016990.1
NZ_CP017007.1
NZ_CP017009.1
NZ_CP017015.1
NZ_CP017019.1
NZ_CP017020.1
NZ_CP017025.1
NZ_CP017029.1
NZ_CP017031.1
NZ_CP017032.1
NZ_CP017033.1
NZ_CP017037.1
NZ_CP017044.1
NZ_CP017045.1
NZ_CP017046.1
NZ_CP017047.1
NZ_CP017048.1
NZ_CP017049.1
NZ_CP017050.1
NZ_CP017051.1
NZ_CP017052.1
NZ_CP017053.1
NZ_CP017054.1
NZ_CP017057.1
NZ_CP017060.1
NZ_CP017062.1
NZ_CP017063.1
NZ_CP017064.1
NZ_CP017065.1
NZ_CP017066.1
NZ_CP017069.2
NZ_CP017070.1
NZ_CP017071.1
NZ_CP017073.1
NZ_CP017075.1
NZ_CP017080.1
NZ_CP017082.1
NZ_CP017085.1
NZ_CP017090.1
NZ_CP017091.1
NZ_CP017094.1
NZ_CP017098.1
NZ_CP017099.1
NZ_CP017100.1
NZ_CP017101.1
NZ_CP017107.1
NZ_CP017111.1
NZ_CP017112.1
NZ_CP017114.1
NZ_CP017115.1
NZ_CP017116.1
NZ_CP017119.1
NZ_CP017120.1
NZ_CP017121.1
NZ_CP017122.1
NZ_CP017123.1
NZ_CP017124.1
NZ_CP017125.1
NZ_CP017141.1
NZ_CP017142.1
NZ_CP017143.1
NZ_CP017147.1
NZ_CP017149.1
NZ_CP017150.1
NZ_CP017151.1
NZ_CP017152.1
NZ_CP017157.1
NZ_CP017158.1
NZ_CP017159.1
NZ_CP017160.1
NZ_CP017161.1
NZ_CP017162.1
NZ_CP017163.1
NZ_CP017164.1
NZ_CP017165.1
NZ_CP017166.1
NZ_CP017167.1
NZ_CP017168.1
NZ_CP017169.1
NZ_CP017170.1
NZ_CP017171.1
NZ_CP017172.1
NZ_CP017173.1
NZ_CP017174.1
NZ_CP017175.1
NZ_CP017176.1
NZ_CP017177.1
NZ_CP017179.1
NZ_CP017180.1
NZ_CP017181.1
NZ_CP017183.1
NZ_CP017184.1
NZ_CP017186.1
NZ_CP017188.2
NZ_CP017190.1
NZ_CP017201.1
NZ_CP017220.1
NZ_CP017229.1
NZ_CP017232.1
NZ_CP017234.1
NZ_CP017235.1
NZ_CP017236.1
NZ_CP017237.1
NZ_CP017238.1
NZ_CP017239.1
NZ_CP017240.1
NZ_CP017241.1
NZ_CP017247.1
NZ_CP017248.1
NZ_CP017249.1
NZ_CP017251.1
NZ_CP017253.2
NZ_CP017257.1
NZ_CP017261.1
NZ_CP017267.1
NZ_CP017269.1
NZ_CP017279.1
NZ_CP017284.1
NZ_CP017289.1
NZ_CP017291.1
NZ_CP017292.1
NZ_CP017293.1
NZ_CP017295.1
NZ_CP017296.1
NZ_CP017305.1
NZ_CP017306.1
NZ_CP017307.1
NZ_CP017308.1
NZ_CP017310.1
NZ_CP017314.1
NZ_CP017316.1
NZ_CP017317.1
NZ_CP017319.1
NZ_CP017323.1
NZ_CP017326.1
NZ_CP017327.1
NZ_CP017328.1
NZ_CP017329.1
NZ_CP017330.1
NZ_CP017331.1
NZ_CP017332.1
NZ_CP017333.1
NZ_CP017334.1
NZ_CP017335.1
NZ_CP017336.1
NZ_CP017337.1
NZ_CP017338.1
NZ_CP017339.1
NZ_CP017340.1
NZ_CP017341.1
NZ_CP017342.1
NZ_CP017343.1
NZ_CP017353.1
NZ_CP017354.1
NZ_CP017363.1
NZ_CP017374.1
NZ_CP017379.1
NZ_CP017384.1
NZ_CP017385.1
NZ_CP017402.1
NZ_CP017403.1
NZ_CP017404.1
NZ_CP017405.1
NZ_CP017406.1
NZ_CP017414.1
NZ_CP017415.1
NZ_CP017420.1
NZ_CP017428.1
NZ_CP017430.1
NZ_CP017434.1
NZ_CP017436.1
NZ_CP017438.1
NZ_CP017440.1
NZ_CP017442.1
NZ_CP017444.1
NZ_CP017446.1
NZ_CP017453.1
NZ_CP017454.1
NZ_CP017456.1
NZ_CP017457.1
NZ_CP017458.1
NZ_CP017459.1
NZ_CP017460.1
NZ_CP017463.1
NZ_CP017466.1
NZ_CP017475.1
NZ_CP017476.1
NZ_CP017477.1
NZ_CP017479.1
NZ_CP017480.1
NZ_CP017481.1
NZ_CP017482.1
NZ_CP017560.1
NZ_CP017561.1
NZ_CP017562.1
NZ_CP017577.1
NZ_CP017578.1
NZ_CP017581.1
NZ_CP017593.1
NZ_CP017594.1
NZ_CP017595.1
NZ_CP017596.1
NZ_CP017597.1
NZ_CP017598.1
NZ_CP017599.1
NZ_CP017601.1
NZ_CP017602.1
NZ_CP017603.1
NZ_CP017617.1
NZ_CP017621.1
NZ_CP017622.1
NZ_CP017631.1
NZ_CP017635.1
NZ_CP017636.1
NZ_CP017637.1
NZ_CP017638.1
NZ_CP017641.1
NZ_CP017642.1
NZ_CP017644.1
NZ_CP017646.1
NZ_CP017648.1
NZ_CP017650.1
NZ_CP017652.1
NZ_CP017654.1
NZ_CP017656.1
NZ_CP017666.1
NZ_CP017667.1
NZ_CP017669.1
NZ_CP017671.1
NZ_CP017676.1
NZ_CP017677.1
NZ_CP017679.1
NZ_CP017680.1
NZ_CP017682.1
NZ_CP017684.1
NZ_CP017685.1
NZ_CP017688.1
NZ_CP017689.1
NZ_CP017690.1
NZ_CP017692.1
NZ_CP017694.1
NZ_CP017695.1
NZ_CP017696.1
NZ_CP017697.1
NZ_CP017702.1
NZ_CP017703.1
NZ_CP017704.1
NZ_CP017705.1
NZ_CP017706.1
NZ_CP017707.1
NZ_CP017711.1
NZ_CP017713.1
NZ_CP017715.1
NZ_CP017716.1
NZ_CP017719.1
NZ_CP017720.1
NZ_CP017723.1
NZ_CP017727.1
NZ_CP017728.1
NZ_CP017730.1
NZ_CP017731.1
NZ_CP017732.1
NZ_CP017733.1
NZ_CP017736.1
NZ_CP017737.1
NZ_CP017738.1
NZ_CP017739.1
NZ_CP017740.1
NZ_CP017741.1
NZ_CP017742.1
NZ_CP017743.1
NZ_CP017745.1
NZ_CP017746.1
NZ_CP017747.1
NZ_CP017757.2
NZ_CP017758.1
NZ_CP017763.1
NZ_CP017770.1
NZ_CP017774.1
NZ_CP017775.1
NZ_CP017786.1
NZ_CP017787.1
NZ_CP017792.1
NZ_CP017797.1
NZ_CP017802.2
NZ_CP017810.1
NZ_CP017811.1
NZ_CP017813.1
NZ_CP017831.1
NZ_CP017839.1
NZ_CP017844.1
NZ_CP017849.1
NZ_CP017856.1
NZ_CP017859.1
NZ_CP017860.1
NZ_CP017862.1
NZ_CP017863.1
NZ_CP017865.1
NZ_CP017868.1
NZ_CP017871.1
NZ_CP017873.1
NZ_CP017875.1
NZ_CP017878.1
NZ_CP017882.1
NZ_CP017883.1
NZ_CP017884.1
NZ_CP017885.1
NZ_CP017886.1
NZ_CP017888.1
NZ_CP017889.1
NZ_CP017890.1
NZ_CP017896.1
NZ_CP017897.1
NZ_CP017899.1
NZ_CP017900.1
NZ_CP017907.1
NZ_CP017908.1
NZ_CP017911.1
NZ_CP017912.1
NZ_CP017913.1
NZ_CP017914.1
NZ_CP017916.1
NZ_CP017917.1
NZ_CP017918.1
NZ_CP017919.1
NZ_CP017920.1
NZ_CP017923.1
NZ_CP017924.1
NZ_CP017925.1
NZ_CP017926.1
NZ_CP017927.1
NZ_CP017928.1
NZ_CP017934.1
NZ_CP017938.1
NZ_CP017940.1
NZ_CP017952.1
NZ_CP017953.1
NZ_CP017954.1
NZ_CP017961.1
NZ_CP017962.1
NZ_CP017965.1
NZ_CP017967.2
NZ_CP017968.3
NZ_CP017969.1
NZ_CP017970.1
NZ_CP017971.1
NZ_CP017972.1
NZ_CP017973.1
NZ_CP017974.1
NZ_CP017975.1
NZ_CP017976.1
NZ_CP017977.1
NZ_CP017978.1
NZ_CP017982.1
NZ_CP017985.1
NZ_CP017990.1
NZ_CP017994.1
NZ_CP017995.1
NZ_CP017996.1
NZ_CP018002.1
NZ_CP018004.1
NZ_CP018005.1
NZ_CP018007.1
NZ_CP018014.2
NZ_CP018016.1
NZ_CP018020.2
NZ_CP018024.1
NZ_CP018026.1
NZ_CP018027.1
NZ_CP018029.1
NZ_CP018035.1
NZ_CP018036.1
NZ_CP018037.1
NZ_CP018038.1
NZ_CP018039.1
NZ_CP018040.1
NZ_CP018041.1
NZ_CP018042.1
NZ_CP018044.1
NZ_CP018046.1
NZ_CP018047.1
NZ_CP018049.1
NZ_CP018050.1
NZ_CP018051.1
NZ_CP018052.1
NZ_CP018054.1
NZ_CP018055.1
NZ_CP018056.1
NZ_CP018058.1
NZ_CP018059.1
NZ_CP018061.1
NZ_CP018065.1
NZ_CP018071.1
NZ_CP018074.1
NZ_CP018087.1
NZ_CP018092.1
NZ_CP018093.1
NZ_CP018095.1
NZ_CP018097.1
NZ_CP018099.1
NZ_CP018100.1
NZ_CP018102.1
NZ_CP018103.1
NZ_CP018109.1
NZ_CP018115.1
NZ_CP018121.1
NZ_CP018128.1
NZ_CP018133.1
NZ_CP018134.1
NZ_CP018135.1
NZ_CP018136.1
NZ_CP018137.1
NZ_CP018138.1
NZ_CP018139.1
NZ_CP018140.1
NZ_CP018143.1
NZ_CP018145.1
NZ_CP018150.1
NZ_CP018152.1
NZ_CP018153.1
NZ_CP018156.1
NZ_CP018171.1
NZ_CP018173.1
NZ_CP018175.1
NZ_CP018176.1
NZ_CP018184.1
NZ_CP018190.1
NZ_CP018191.1
NZ_CP018192.1
NZ_CP018193.1
NZ_CP018194.1
NZ_CP018195.1
NZ_CP018196.1
NZ_CP018197.1
NZ_CP018199.1
NZ_CP018200.1
NZ_CP018201.1
NZ_CP018202.1
NZ_CP018205.1
NZ_CP018206.1
NZ_CP018209.1
NZ_CP018215.1
NZ_CP018216.1
NZ_CP018217.1
NZ_CP018218.1
NZ_CP018219.1
NZ_CP018228.1
NZ_CP018237.1
NZ_CP018239.1
NZ_CP018241.1
NZ_CP018243.1
NZ_CP018245.1
NZ_CP018247.1
NZ_CP018250.1
NZ_CP018252.1
NZ_CP018254.1
NZ_CP018256.1
NZ_CP018258.1
NZ_CP018259.1
NZ_CP018260.1
NZ_CP018295.1
NZ_CP018297.1
NZ_CP018298.1
NZ_CP018300.1
NZ_CP018301.1
NZ_CP018302.1
NZ_CP018303.1
NZ_CP018304.1
NZ_CP018305.1
NZ_CP018306.1
NZ_CP018307.1
NZ_CP018308.1
NZ_CP018309.1
NZ_CP018311.1
NZ_CP018312.1
NZ_CP018319.1
NZ_CP018321.1
NZ_CP018323.1
NZ_CP018324.1
NZ_CP018331.1
NZ_CP018332.1
NZ_CP018335.1
NZ_CP018337.1
NZ_CP018347.1
NZ_CP018352.1
NZ_CP018356.1
NZ_CP018362.1
NZ_CP018363.1
NZ_CP018364.1
NZ_CP018369.1
NZ_CP018370.1
NZ_CP018371.1
NZ_CP018372.1
NZ_CP018373.1
NZ_CP018374.1
NZ_CP018380.1
NZ_CP018381.1
NZ_CP018382.1
NZ_CP018383.1
NZ_CP018384.1
NZ_CP018386.1
NZ_CP018387.1
NZ_CP018388.1
NZ_CP018389.1
NZ_CP018390.1
NZ_CP018391.1
NZ_CP018392.1
NZ_CP018398.1
NZ_CP018399.1
NZ_CP018402.1
NZ_CP018403.1
NZ_CP018404.1
NZ_CP018405.1
NZ_CP018406.1
NZ_CP018407.1
NZ_CP018408.1
NZ_CP018409.1
NZ_CP018410.1
NZ_CP018411.1
NZ_CP018412.1
NZ_CP018413.1
NZ_CP018416.1
NZ_CP018417.1
NZ_CP018418.1
NZ_CP018419.1
NZ_CP018420.1
NZ_CP018421.1
NZ_CP018427.1
NZ_CP018428.1
NZ_CP018437.1
NZ_CP018438.1
NZ_CP018447.1
NZ_CP018450.1
NZ_CP018454.1
NZ_CP018456.1
NZ_CP018458.1
NZ_CP018467.1
NZ_CP018470.1
NZ_CP018475.1
NZ_CP018477.1
NZ_CP018478.1
NZ_CP018479.1
NZ_CP018486.1
NZ_CP018487.1
NZ_CP018490.1
NZ_CP018491.1
NZ_CP018494.1
NZ_CP018495.1
NZ_CP018496.1
NZ_CP018497.1
NZ_CP018504.1
NZ_CP018505.1
NZ_CP018512.1
NZ_CP018513.1
NZ_CP018526.1
NZ_CP018527.1
NZ_CP018536.1
NZ_CP018537.1
NZ_CP018540.1
NZ_CP018541.1
NZ_CP018544.1
NZ_CP018545.1
NZ_CP018546.1
NZ_CP018547.1
NZ_CP018554.1
NZ_CP018555.1
NZ_CP018560.1
NZ_CP018561.1
NZ_CP018614.1
NZ_CP018620.1
NZ_CP018622.1
NZ_CP018623.1
NZ_CP018624.1
NZ_CP018627.1
NZ_CP018628.1
NZ_CP018629.1
NZ_CP018630.1
NZ_CP018632.1
NZ_CP018633.1
NZ_CP018635.1
NZ_CP018637.1
NZ_CP018640.1
NZ_CP018642.1
NZ_CP018644.1
NZ_CP018645.1
NZ_CP018647.1
NZ_CP018648.1
NZ_CP018651.1
NZ_CP018655.1
NZ_CP018657.1
NZ_CP018659.1
NZ_CP018661.1
NZ_CP018664.1
NZ_CP018671.1
NZ_CP018676.1
NZ_CP018677.1
NZ_CP018680.2
NZ_CP018681.2
NZ_CP018685.1
NZ_CP018686.1
NZ_CP018692.1
NZ_CP018695.1
NZ_CP018701.1
NZ_CP018707.1
NZ_CP018713.1
NZ_CP018719.1
NZ_CP018725.1
NZ_CP018728.1
NZ_CP018731.1
NZ_CP018735.1
NZ_CP018744.1
NZ_CP018756.1
NZ_CP018757.1
NZ_CP018758.1
NZ_CP018761.1
NZ_CP018762.1
NZ_CP018763.1
NZ_CP018766.1
NZ_CP018768.1
NZ_CP018776.1
NZ_CP018778.1
NZ_CP018779.1
NZ_CP018780.1
NZ_CP018782.1
NZ_CP018783.1
NZ_CP018785.1
NZ_CP018786.1
NZ_CP018787.1
NZ_CP018796.1
NZ_CP018799.1
NZ_CP018800.1
NZ_CP018801.1
NZ_CP018802.1
NZ_CP018803.1
NZ_CP018804.1
NZ_CP018805.1
NZ_CP018806.1
NZ_CP018807.1
NZ_CP018808.1
NZ_CP018809.1
NZ_CP018816.1
NZ_CP018820.1
NZ_CP018822.1
NZ_CP018823.1
NZ_CP018828.1
NZ_CP018830.1
NZ_CP018835.1
NZ_CP018836.1
NZ_CP018838.1
NZ_CP018839.1
NZ_CP018840.1
NZ_CP018845.1
NZ_CP018846.1
NZ_CP018847.1
NZ_CP018850.1
NZ_CP018854.1
NZ_CP018858.1
NZ_CP018863.1
NZ_CP018866.1
NZ_CP018867.1
NZ_CP018871.1
NZ_CP018874.1
NZ_CP018883.1
NZ_CP018885.1
NZ_CP018888.1
NZ_CP018889.1
NZ_CP018890.1
NZ_CP018891.1
NZ_CP018892.1
NZ_CP018893.1
NZ_CP018894.1
NZ_CP018895.1
NZ_CP018896.1
NZ_CP018897.1
NZ_CP018898.1
NZ_CP018899.1
NZ_CP018900.1
NZ_CP018902.1
NZ_CP018903.1
NZ_CP018906.1
NZ_CP018907.1
NZ_CP018908.1
NZ_CP018909.1
NZ_CP018911.1
NZ_CP018912.1
NZ_CP018913.1
NZ_CP018914.1
NZ_CP018915.1
NZ_CP018917.1
NZ_CP018919.1
NZ_CP018923.1
NZ_CP018924.1
NZ_CP018925.1
NZ_CP018926.1
NZ_CP018927.1
NZ_CP018928.1
NZ_CP018929.1
NZ_CP018930.1
NZ_CP018931.1
NZ_CP018933.1
NZ_CP018935.1
NZ_CP018937.1
NZ_CP018948.1
NZ_CP018953.1
NZ_CP018957.1
NZ_CP018962.1
NZ_CP018965.1
NZ_CP018970.1
NZ_CP018976.1
NZ_CP018979.1
NZ_CP018983.1
NZ_CP018991.1
NZ_CP018995.1
NZ_CP019000.1
NZ_CP019005.1
NZ_CP019008.1
NZ_CP019012.1
NZ_CP019015.1
NZ_CP019020.1
NZ_CP019029.1
NZ_CP019030.1
NZ_CP019034.1
NZ_CP019035.1
NZ_CP019038.1
NZ_CP019040.1
NZ_CP019041.1
NZ_CP019042.1
NZ_CP019043.1
NZ_CP019044.1
NZ_CP019046.1
NZ_CP019047.1
NZ_CP019051.1
NZ_CP019058.1
NZ_CP019061.1
NZ_CP019066.1
NZ_CP019071.1
NZ_CP019081.1
NZ_CP019082.1
NZ_CP019085.1
NZ_CP019086.1
NZ_CP019087.1
NZ_CP019088.1
NZ_CP019089.1
NZ_CP019090.1
NZ_CP019091.1
NZ_CP019092.1
NZ_CP019116.1
NZ_CP019117.1
NZ_CP019118.1
NZ_CP019119.1
NZ_CP019120.1
NZ_CP019121.1
NZ_CP019122.1
NZ_CP019160.1
NZ_CP019164.1
NZ_CP019165.1
NZ_CP019167.1
NZ_CP019170.1
NZ_CP019172.1
NZ_CP019174.1
NZ_CP019176.1
NZ_CP019177.1
NZ_CP019178.1
NZ_CP019179.1
NZ_CP019181.1
NZ_CP019183.1
NZ_CP019184.1
NZ_CP019185.1
NZ_CP019186.1
NZ_CP019189.1
NZ_CP019192.1
NZ_CP019196.1
NZ_CP019197.1
NZ_CP019198.1
NZ_CP019201.1
NZ_CP019202.1
NZ_CP019204.1
NZ_CP019206.1
NZ_CP019208.1
NZ_CP019213.2
NZ_CP019217.1
NZ_CP019219.1
NZ_CP019221.1
NZ_CP019226.1
NZ_CP019230.1
NZ_CP019239.1
NZ_CP019240.1
NZ_CP019290.1
NZ_CP019291.1
NZ_CP019292.1
NZ_CP019293.1
NZ_CP019294.1
NZ_CP019299.1
NZ_CP019300.1
NZ_CP019301.1
NZ_CP019302.1
NZ_CP019303.1
NZ_CP019305.1
NZ_CP019306.1
NZ_CP019307.1
NZ_CP019312.1
NZ_CP019320.1
NZ_CP019321.1
NZ_CP019322.1
NZ_CP019323.1
NZ_CP019325.1
NZ_CP019338.1
NZ_CP019342.1
NZ_CP019343.1
NZ_CP019352.1
NZ_CP019383.1
NZ_CP019400.1
NZ_CP019401.1
NZ_CP019403.1
NZ_CP019404.1
NZ_CP019405.1
NZ_CP019406.1
NZ_CP019407.1
NZ_CP019408.1
NZ_CP019409.1
NZ_CP019410.1
NZ_CP019411.1
NZ_CP019412.1
NZ_CP019413.1
NZ_CP019414.1
NZ_CP019415.1
NZ_CP019416.1
NZ_CP019417.1
NZ_CP019418.1
NZ_CP019419.1
NZ_CP019430.1
NZ_CP019437.1
NZ_CP019442.1
NZ_CP019445.1
NZ_CP019448.1
NZ_CP019450.1
NZ_CP019455.1
NZ_CP019457.1
NZ_CP019458.1
NZ_CP019466.1
NZ_CP019467.1
NZ_CP019485.1
NZ_CP019488.1
NZ_CP019512.1
NZ_CP019515.1
NZ_CP019558.1
NZ_CP019560.1
NZ_CP019562.1
NZ_CP019563.1
NZ_CP019573.1
NZ_CP019574.1
NZ_CP019581.1
NZ_CP019584.1
NZ_CP019587.1
NZ_CP019588.1
NZ_CP019590.1
NZ_CP019591.2
NZ_CP019592.1
NZ_CP019593.2
NZ_CP019594.2
NZ_CP019595.2
NZ_CP019596.1
NZ_CP019600.1
NZ_CP019602.1
NZ_CP019605.1
NZ_CP019607.1
NZ_CP019609.1
NZ_CP019610.1
NZ_CP019611.1
NZ_CP019612.1
NZ_CP019613.1
NZ_CP019614.1
NZ_CP019615.1
NZ_CP019616.1
NZ_CP019617.1
NZ_CP019618.1
NZ_CP019619.1
NZ_CP019620.1
NZ_CP019621.1
NZ_CP019622.1
NZ_CP019623.1
NZ_CP019624.1
NZ_CP019625.1
NZ_CP019628.1
NZ_CP019629.1
NZ_CP019630.1
NZ_CP019633.1
NZ_CP019636.1
NZ_CP019639.1
NZ_CP019645.1
NZ_CP019649.1
NZ_CP019650.1
NZ_CP019651.1
NZ_CP019652.1
NZ_CP019655.1
NZ_CP019659.1
NZ_CP019668.1
NZ_CP019669.1
NZ_CP019670.1
NZ_CP019672.1
NZ_CP019673.1
NZ_CP019674.1
NZ_CP019679.1
NZ_CP019680.1
NZ_CP019681.1
NZ_CP019682.1
NZ_CP019683.1
NZ_CP019684.1
NZ_CP019685.1
NZ_CP019687.1
NZ_CP019688.1
NZ_CP019697.1
NZ_CP019698.1
NZ_CP019699.1
NZ_CP019700.1
NZ_CP019701.2
NZ_CP019702.2
NZ_CP019705.1
NZ_CP019706.1
NZ_CP019708.1
NZ_CP019712.1
NZ_CP019721.1
NZ_CP019722.1
NZ_CP019724.1
NZ_CP019725.1
NZ_CP019728.1
NZ_CP019730.1
NZ_CP019732.1
NZ_CP019734.1
NZ_CP019743.1
NZ_CP019750.1
NZ_CP019767.1
NZ_CP019768.1
NZ_CP019769.1
NZ_CP019777.1
NZ_CP019792.1
NZ_CP019794.1
NZ_CP019797.1
NZ_CP019802.1
NZ_CP019804.1
NZ_CP019805.1
NZ_CP019806.1
NZ_CP019807.1
NZ_CP019808.1
NZ_CP019809.1
NZ_CP019810.1
NZ_CP019812.1
NZ_CP019815.1
NZ_CP019821.1
NZ_CP019822.1
NZ_CP019823.1
NZ_CP019824.1
NZ_CP019825.1
NZ_CP019826.1
NZ_CP019827.1
NZ_CP019828.1
NZ_CP019830.1
NZ_CP019832.1
NZ_CP019833.1
NZ_CP019836.1
NZ_CP019837.1
NZ_CP019838.1
NZ_CP019839.1
NZ_CP019844.1
NZ_CP019856.1
NZ_CP019857.1
NZ_CP019858.1
NZ_CP019860.1
NZ_CP019864.1
NZ_CP019865.1
NZ_CP019866.1
NZ_CP019867.1
NZ_CP019868.1
NZ_CP019869.1
NZ_CP019870.1
NZ_CP019871.1
NZ_CP019875.1
NZ_CP019889.1
NZ_CP019894.1
NZ_CP019899.1
NZ_CP019903.1
NZ_CP019913.2
NZ_CP019914.1
NZ_CP019916.1
NZ_CP019931.1
NZ_CP019932.1
NZ_CP019933.1
NZ_CP019934.1
NZ_CP019935.1
NZ_CP019937.1
NZ_CP019944.1
NZ_CP019945.1
NZ_CP019946.1
NZ_CP019948.1
NZ_CP019952.1
NZ_CP019953.1
NZ_CP019957.1
NZ_CP019959.1
NZ_CP019960.1
NZ_CP019961.1
NZ_CP019962.1
NZ_CP019963.1
NZ_CP019965.1
NZ_CP019966.1
NZ_CP019967.1
NZ_CP019968.1
NZ_CP019969.1
NZ_CP019970.1
NZ_CP019977.1
NZ_CP019978.1
NZ_CP019979.1
NZ_CP019980.1
NZ_CP019981.1
NZ_CP019985.1
NZ_CP019986.1
NZ_CP019988.1
NZ_CP019992.1
NZ_CP019999.1
NZ_CP020000.1
NZ_CP020002.1
NZ_CP020006.1
NZ_CP020007.1
NZ_CP020008.1
NZ_CP020009.1
NZ_CP020010.1
NZ_CP020011.1
NZ_CP020012.1
NZ_CP020013.1
NZ_CP020014.1
NZ_CP020015.1
NZ_CP020017.1
NZ_CP020018.1
NZ_CP020019.1
NZ_CP020020.1
NZ_CP020022.1
NZ_CP020023.1
NZ_CP020027.1
NZ_CP020028.1
NZ_CP020029.1
NZ_CP020030.1
NZ_CP020034.1
NZ_CP020035.1
NZ_CP020038.1
NZ_CP020045.1
NZ_CP020046.1
NZ_CP020048.1
NZ_CP020052.1
NZ_CP020055.1
NZ_CP020058.1
NZ_CP020061.1
NZ_CP020067.1
NZ_CP020071.1
NZ_CP020076.1
NZ_CP020077.1
NZ_CP020082.1
NZ_CP020083.1
NZ_CP020086.1
NZ_CP020089.1
NZ_CP020092.1
NZ_CP020093.1
NZ_CP020101.1
NZ_CP020102.1
NZ_CP020104.1
NZ_CP020105.1
NZ_CP020106.1
NZ_CP020107.1
NZ_CP020108.1
NZ_CP020114.1
NZ_CP020116.1
NZ_CP020121.1
NZ_CP020327.1
NZ_CP020330.1
NZ_CP020334.1
NZ_CP020339.1
NZ_CP020345.1
NZ_CP020347.1
NZ_CP020350.1
NZ_CP020351.1
NZ_CP020352.1
NZ_CP020354.1
NZ_CP020356.1
NZ_CP020357.1
NZ_CP020358.1
NZ_CP020367.1
NZ_CP020375.1
NZ_CP020378.1
NZ_CP020379.1
NZ_CP020380.1
NZ_CP020381.2
NZ_CP020383.1
NZ_CP020388.1
NZ_CP020389.1
NZ_CP020390.1
NZ_CP020391.1
NZ_CP020392.1
NZ_CP020394.1
NZ_CP020395.1
NZ_CP020396.1
NZ_CP020397.1
NZ_CP020398.1
NZ_CP020400.2
NZ_CP020401.2
NZ_CP020402.2
NZ_CP020403.2
NZ_CP020405.2
NZ_CP020406.2
NZ_CP020407.2
NZ_CP020408.2
NZ_CP020410.2
NZ_CP020411.2
NZ_CP020412.2
NZ_CP020414.2
NZ_CP020415.2
NZ_CP020418.2
NZ_CP020419.2
NZ_CP020420.2
NZ_CP020421.2
NZ_CP020422.2
NZ_CP020423.2
NZ_CP020424.2
NZ_CP020427.2
NZ_CP020428.2
NZ_CP020433.2
NZ_CP020438.1
NZ_CP020442.2
NZ_CP020448.2
NZ_CP020449.2
NZ_CP020450.2
NZ_CP020451.2
NZ_CP020452.2
NZ_CP020453.1
NZ_CP020454.1
NZ_CP020457.1
NZ_CP020459.1
NZ_CP020463.1
NZ_CP020464.1
NZ_CP020465.1
NZ_CP020466.1
NZ_CP020467.1
NZ_CP020468.1
NZ_CP020470.1
NZ_CP020472.1
NZ_CP020474.1
NZ_CP020478.1
NZ_CP020484.1
NZ_CP020488.1
NZ_CP020492.1
NZ_CP020495.1
NZ_CP020533.1
NZ_CP020534.1
NZ_CP020535.1
NZ_CP020536.1
NZ_CP020537.1
NZ_CP020538.1
NZ_CP020543.1
NZ_CP020554.1
NZ_CP020557.1
NZ_CP020559.1
NZ_CP020560.1
NZ_CP020563.1
NZ_CP020564.1
NZ_CP020565.1
NZ_CP020567.1
NZ_CP020569.1
NZ_CP020570.1
NZ_CP020574.1
NZ_CP020578.1
NZ_CP020579.1
NZ_CP020581.1
NZ_CP020584.1
NZ_CP020586.1
NZ_CP020588.1
NZ_CP020590.1
NZ_CP020591.1
NZ_CP020592.1
NZ_CP020595.1
NZ_CP020597.1
NZ_CP020598.1
NZ_CP020603.1
NZ_CP020604.1
NZ_CP020612.1
NZ_CP020614.1
NZ_CP020615.1
NZ_CP020616.1
NZ_CP020618.1
NZ_CP020619.1
NZ_CP020620.1
NZ_CP020645.1
NZ_CP020646.1
NZ_CP020647.1
NZ_CP020648.1
NZ_CP020649.1
NZ_CP020650.1
NZ_CP020651.1
NZ_CP020652.1
NZ_CP020653.1
NZ_CP020654.1
NZ_CP020655.1
NZ_CP020656.1
NZ_CP020658.1
NZ_CP020659.1
NZ_CP020689.1
NZ_CP020690.1
NZ_CP020691.1
NZ_CP020692.1
NZ_CP020693.1
NZ_CP020703.1
NZ_CP020704.1
NZ_CP020710.1
NZ_CP020711.1
NZ_CP020712.1
NZ_CP020713.1
NZ_CP020714.1
NZ_CP020715.1
NZ_CP020722.1
NZ_CP020723.1
NZ_CP020731.1
NZ_CP020741.1
NZ_CP020742.1
NZ_CP020743.1
NZ_CP020752.1
NZ_CP020753.1
NZ_CP020771.1
NZ_CP020772.1
NZ_CP020773.1
NZ_CP020774.1
NZ_CP020776.1
NZ_CP020805.1
NZ_CP020809.1
NZ_CP020814.1
NZ_CP020816.1
NZ_CP020818.1
NZ_CP020819.1
NZ_CP020820.1
NZ_CP020821.1
NZ_CP020822.1
NZ_CP020823.1
NZ_CP020825.1
NZ_CP020827.1
NZ_CP020828.1
NZ_CP020830.1
NZ_CP020831.1
NZ_CP020832.1
NZ_CP020833.1
NZ_CP020835.1
NZ_CP020837.1
NZ_CP020841.1
NZ_CP020847.1
NZ_CP020853.1
NZ_CP020858.1
NZ_CP020861.1
NZ_CP020863.1
NZ_CP020867.1
NZ_CP020870.1
NZ_CP020872.1
NZ_CP020874.1
NZ_CP020880.1
NZ_CP020882.1
NZ_CP020885.1
NZ_CP020889.1
NZ_CP020893.1
NZ_CP020894.2
NZ_CP020896.1
NZ_CP020901.1
NZ_CP020906.1
NZ_CP020912.1
NZ_CP020915.1
NZ_CP020917.1
NZ_CP020918.1
NZ_CP020919.1
NZ_CP020921.1
NZ_CP020922.1
NZ_CP020925.1
NZ_CP020928.1
NZ_CP020931.1
NZ_CP020933.1
NZ_CP020942.1
NZ_CP020946.1
NZ_CP020953.1
NZ_CP020956.1
NZ_CP020957.1
NZ_CP020959.1
NZ_CP020960.1
NZ_CP020964.1
NZ_CP020967.1
NZ_CP020975.1
NZ_CP020979.1
NZ_CP020981.1
NZ_CP020983.1
NZ_CP020985.1
NZ_CP020987.1
NZ_CP020989.1
NZ_CP020992.1
NZ_CP020998.1
NZ_CP021001.1
NZ_CP021006.1
NZ_CP021011.1
NZ_CP021015.1
NZ_CP021018.1
NZ_CP021023.1
NZ_CP021034.1
NZ_CP021038.1
NZ_CP021040.1
NZ_CP021047.1
NZ_CP021053.1
NZ_CP021054.1
NZ_CP021058.1
NZ_CP021059.1
NZ_CP021060.1
NZ_CP021061.1
NZ_CP021067.1
NZ_CP021068.1
NZ_CP021069.1
NZ_CP021079.1
NZ_CP021080.1
NZ_CP021081.1
NZ_CP021086.1
NZ_CP021104.1
NZ_CP021105.1
NZ_CP021106.3
NZ_CP021112.1
NZ_CP021122.1
NZ_CP021123.1
NZ_CP021129.1
NZ_CP021132.1
NZ_CP021136.1
NZ_CP021140.1
NZ_CP021145.1
NZ_CP021146.1
NZ_CP021151.1
NZ_CP021152.1
NZ_CP021162.1
NZ_CP021164.1
NZ_CP021165.1
NZ_CP021167.1
NZ_CP021169.1
NZ_CP021171.1
NZ_CP021174.1
NZ_CP021175.1
NZ_CP021179.1
NZ_CP021181.1
NZ_CP021199.1
NZ_CP021200.1
NZ_CP021201.1
NZ_CP021202.1
NZ_CP021207.1
NZ_CP021219.1
NZ_CP021235.1
NZ_CP021238.1
NZ_CP021246.1
NZ_CP021251.1
NZ_CP021252.1
NZ_CP021255.1
NZ_CP021256.1
NZ_CP021257.1
NZ_CP021258.1
NZ_CP021259.1
NZ_CP021260.1
NZ_CP021261.1
NZ_CP021262.1
NZ_CP021263.1
NZ_CP021264.1
NZ_CP021265.1
NZ_CP021266.1
NZ_CP021267.1
NZ_CP021268.1
NZ_CP021269.1
NZ_CP021270.1
NZ_CP021272.1
NZ_CP021274.1
NZ_CP021277.1
NZ_CP021279.1
NZ_CP021281.1
NZ_CP021283.1
NZ_CP021286.1
NZ_CP021288.1
NZ_CP021321.1
NZ_CP021323.1
NZ_CP021325.1
NZ_CP021326.1
NZ_CP021329.1
NZ_CP021330.1
NZ_CP021333.1
NZ_CP021335.1
NZ_CP021338.1
NZ_CP021339.1
NZ_CP021342.1
NZ_CP021347.1
NZ_CP021358.1
NZ_CP021376.1
NZ_CP021377.1
NZ_CP021383.1
NZ_CP021384.1
NZ_CP021385.1
NZ_CP021386.1
NZ_CP021387.1
NZ_CP021388.1
NZ_CP021389.1
NZ_CP021390.1
NZ_CP021391.1
NZ_CP021392.1
NZ_CP021393.1
NZ_CP021394.1
NZ_CP021395.1
NZ_CP021396.1
NZ_CP021397.1
NZ_CP021398.1
NZ_CP021399.1
NZ_CP021400.1
NZ_CP021401.1
NZ_CP021402.1
NZ_CP021403.1
NZ_CP021404.1
NZ_CP021412.1
NZ_CP021417.1
NZ_CP021425.1
NZ_CP021426.1
NZ_CP021427.1
NZ_CP021428.1
NZ_CP021431.1
NZ_CP021434.1
NZ_CP021435.1
NZ_CP021436.1
NZ_CP021448.1
NZ_CP021454.1
NZ_CP021455.1
NZ_CP021456.1
NZ_CP021462.1
NZ_CP021467.1
NZ_CP021474.1
NZ_CP021479.1
NZ_CP021484.1
NZ_CP021487.1
NZ_CP021490.1
NZ_CP021491.1
NZ_CP021495.1
NZ_CP021497.1
NZ_CP021498.1
NZ_CP021499.1
NZ_CP021500.1
NZ_CP021501.1
NZ_CP021505.1
NZ_CP021507.1
NZ_CP021509.1
NZ_CP021524.1
NZ_CP021528.1
NZ_CP021529.1
NZ_CP021532.1
NZ_CP021535.1
NZ_CP021539.1
NZ_CP021549.1
NZ_CP021550.1
NZ_CP021552.1
NZ_CP021553.1
NZ_CP021554.1
NZ_CP021555.1
NZ_CP021556.1
NZ_CP021557.1
NZ_CP021558.1
NZ_CP021559.1
NZ_CP021640.1
NZ_CP021641.1
NZ_CP021642.1
NZ_CP021644.1
NZ_CP021645.1
NZ_CP021646.1
NZ_CP021647.1
NZ_CP021652.1
NZ_CP021654.1
NZ_CP021669.1
NZ_CP021674.1
NZ_CP021677.1
NZ_CP021683.1
NZ_CP021685.1
NZ_CP021689.1
NZ_CP021691.1
NZ_CP021694.1
NZ_CP021696.1
NZ_CP021703.1
NZ_CP021704.1
NZ_CP021708.1
NZ_CP021718.1
NZ_CP021722.1
NZ_CP021732.1
NZ_CP021736.1
NZ_CP021740.1
NZ_CP021744.1
NZ_CP021748.1
NZ_CP021751.1
NZ_CP021757.1
NZ_CP021762.1
NZ_CP021764.1
NZ_CP021766.1
NZ_CP021769.1
NZ_CP021770.1
NZ_CP021771.1
NZ_CP021772.1
NZ_CP021773.1
NZ_CP021774.1
NZ_CP021775.1
NZ_CP021780.1
NZ_CP021782.1
NZ_CP021788.1
NZ_CP021789.1
NZ_CP021790.1
NZ_CP021793.1
NZ_CP021797.1
NZ_CP021800.1
NZ_CP021804.1
NZ_CP021808.1
NZ_CP021812.1
NZ_CP021818.1
NZ_CP021822.1
NZ_CP021825.1
NZ_CP021829.1
NZ_CP021833.1
NZ_CP021838.1
NZ_CP021840.1
NZ_CP021844.1
NZ_CP021849.1
NZ_CP021850.1
NZ_CP021851.1
NZ_CP021852.1
NZ_CP021859.1
NZ_CP021862.1
NZ_CP021863.1
NZ_CP021864.1
NZ_CP021865.1
NZ_CP021866.1
NZ_CP021867.1
NZ_CP021868.1
NZ_CP021869.1
NZ_CP021870.1
NZ_CP021872.1
NZ_CP021874.1
NZ_CP021879.1
NZ_CP021885.1
NZ_CP021886.1
NZ_CP021888.1
NZ_CP021889.1
NZ_CP021890.1
NZ_CP021892.1
NZ_CP021903.1
NZ_CP021904.1
NZ_CP021905.1
NZ_CP021907.1
NZ_CP021909.1
NZ_CP021920.1
NZ_CP021921.1
NZ_CP021922.1
NZ_CP021927.1
NZ_CP021932.1
NZ_CP021935.1
NZ_CP021939.1
NZ_CP021944.1
NZ_CP021950.1
NZ_CP021955.1
NZ_CP021960.1
NZ_CP021963.1
NZ_CP021964.1
NZ_CP021965.1
NZ_CP021966.1
NZ_CP021970.1
NZ_CP021971.1
NZ_CP021976.1
NZ_CP021980.1
NZ_CP021981.1
NZ_CP021982.1
NZ_CP021983.2
NZ_CP021987.1
NZ_CP021988.1
NZ_CP021990.1
NZ_CP021991.1
NZ_CP021996.1
NZ_CP021997.1
NZ_CP021999.1
NZ_CP022000.1
NZ_CP022001.1
NZ_CP022002.1
NZ_CP022003.1
NZ_CP022005.1
NZ_CP022006.1
NZ_CP022014.1
NZ_CP022019.1
NZ_CP022020.1
NZ_CP022023.1
NZ_CP022034.1
NZ_CP022038.2
NZ_CP022039.2
NZ_CP022040.2
NZ_CP022041.2
NZ_CP022043.2
NZ_CP022044.1
NZ_CP022046.2
NZ_CP022048.2
NZ_CP022049.2
NZ_CP022050.2
NZ_CP022053.2
NZ_CP022054.2
NZ_CP022056.1
NZ_CP022058.2
NZ_CP022059.1
NZ_CP022062.1
NZ_CP022069.2
NZ_CP022070.1
NZ_CP022073.1
NZ_CP022076.1
NZ_CP022077.1
NZ_CP022079.1
NZ_CP022080.1
NZ_CP022082.2
NZ_CP022083.2
NZ_CP022084.2
NZ_CP022086.2
NZ_CP022088.2
NZ_CP022093.1
NZ_CP022095.2
NZ_CP022096.2
NZ_CP022097.2
NZ_CP022098.1
NZ_CP022099.1
NZ_CP022100.1
NZ_CP022101.1
NZ_CP022102.1
NZ_CP022103.1
NZ_CP022104.1
NZ_CP022106.1
NZ_CP022109.1
NZ_CP022110.1
NZ_CP022111.1
NZ_CP022112.1
NZ_CP022113.1
NZ_CP022115.1
NZ_CP022116.1
NZ_CP022117.1
NZ_CP022120.1
NZ_CP022121.1
NZ_CP022122.1
NZ_CP022123.1
NZ_CP022127.1
NZ_CP022129.1
NZ_CP022130.1
NZ_CP022132.1
NZ_CP022133.1
NZ_CP022135.1
NZ_CP022138.1
NZ_CP022139.1
NZ_CP022142.1
NZ_CP022148.1
NZ_CP022151.1
NZ_CP022154.1
NZ_CP022163.1
NZ_CP022164.1
NZ_CP022168.1
NZ_CP022175.1
NZ_CP022181.1
NZ_CP022186.1
NZ_CP022187.1
NZ_CP022188.1
NZ_CP022189.1
NZ_CP022190.1
NZ_CP022196.1
NZ_CP022203.1
NZ_CP022204.1
NZ_CP022205.1
NZ_CP022206.1
NZ_CP022207.1
NZ_CP022208.1
NZ_CP022210.1
NZ_CP022213.1
NZ_CP022214.1
NZ_CP022215.1
NZ_CP022216.1
NZ_CP022217.1
NZ_CP022219.1
NZ_CP022223.1
NZ_CP022229.2
NZ_CP022243.1
NZ_CP022244.1
NZ_CP022247.1
NZ_CP022263.1
NZ_CP022270.1
NZ_CP022272.1
NZ_CP022273.1
NZ_CP022279.1
NZ_CP022283.1
NZ_CP022287.1
NZ_CP022290.1
NZ_CP022291.1
NZ_CP022294.1
NZ_CP022298.1
NZ_CP022310.1
NZ_CP022315.1
NZ_CP022319.2
NZ_CP022339.1
NZ_CP022340.1
NZ_CP022341.1
NZ_CP022344.1
NZ_CP022345.1
NZ_CP022347.1
NZ_CP022348.1
NZ_CP022354.1
NZ_CP022355.1
NZ_CP022356.1
NZ_CP022358.1
NZ_CP022361.1
NZ_CP022362.1
NZ_CP022373.1
NZ_CP022374.1
NZ_CP022378.1
NZ_CP022379.1
NZ_CP022382.1
NZ_CP022383.1
NZ_CP022384.1
NZ_CP022385.1
NZ_CP022386.1
NZ_CP022387.1
NZ_CP022388.1
NZ_CP022389.1
NZ_CP022392.1
NZ_CP022393.1
NZ_CP022394.1
NZ_CP022407.1
NZ_CP022409.1
NZ_CP022412.2
NZ_CP022413.2
NZ_CP022415.1
NZ_CP022423.1
NZ_CP022426.1
NZ_CP022427.1
NZ_CP022433.1
NZ_CP022434.1
NZ_CP022435.1
NZ_CP022437.1
NZ_CP022438.1
NZ_CP022439.1
NZ_CP022440.1
NZ_CP022445.1
NZ_CP022449.1
NZ_CP022450.1
NZ_CP022467.1
NZ_CP022468.1
NZ_CP022469.1
NZ_CP022470.1
NZ_CP022472.1
NZ_CP022473.1
NZ_CP022474.1
NZ_CP022475.1
NZ_CP022477.1
NZ_CP022478.1
NZ_CP022479.1
NZ_CP022481.1
NZ_CP022488.1
NZ_CP022489.1
NZ_CP022490.1
NZ_CP022491.1
NZ_CP022494.1
NZ_CP022497.1
NZ_CP022500.1
NZ_CP022503.1
NZ_CP022504.1
NZ_CP022505.1
NZ_CP022508.1
NZ_CP022512.1
NZ_CP022513.1
NZ_CP022514.1
NZ_CP022515.1
NZ_CP022521.1
NZ_CP022524.1
NZ_CP022525.1
NZ_CP022526.1
NZ_CP022528.1
NZ_CP022530.1
NZ_CP022531.1
NZ_CP022532.1
NZ_CP022535.1
NZ_CP022537.1
NZ_CP022540.1
NZ_CP022544.1
NZ_CP022547.1
NZ_CP022550.1
NZ_CP022551.1
NZ_CP022552.2
NZ_CP022553.2
NZ_CP022556.1
NZ_CP022559.1
NZ_CP022561.1
NZ_CP022562.1
NZ_CP022564.1
NZ_CP022572.1
NZ_CP022573.1
NZ_CP022577.1
NZ_CP022578.1
NZ_CP022580.1
NZ_CP022582.1
NZ_CP022601.1
NZ_CP022606.1
NZ_CP022607.1
NZ_CP022611.1
NZ_CP022614.1
NZ_CP022653.1
NZ_CP022654.2
NZ_CP022657.1
NZ_CP022658.1
NZ_CP022663.1
NZ_CP022664.1
NZ_CP022665.1
NZ_CP022672.1
NZ_CP022674.1
NZ_CP022680.1
NZ_CP022682.1
NZ_CP022684.1
NZ_CP022685.1
NZ_CP022686.1
NZ_CP022689.1
NZ_CP022691.1
NZ_CP022695.1
NZ_CP022699.1
NZ_CP022709.1
NZ_CP022714.1
NZ_CP022715.1
NZ_CP022717.1
NZ_CP022718.1
NZ_CP022720.1
NZ_CP022723.1
NZ_CP022724.1
NZ_CP022725.1
NZ_CP022730.1
NZ_CP022741.1
NZ_CP022742.1
NZ_CP022744.1
NZ_CP022745.1
NZ_CP022746.1
NZ_CP022752.1
NZ_CP022753.1
NZ_CP022755.1
NZ_CP022757.1
NZ_CP022759.1
NZ_CP022761.1
NZ_CP022763.1
NZ_CP022765.1
NZ_CP022768.1
NZ_CP022770.1
NZ_CP022772.1
NZ_CP022774.1
NZ_CP022776.1
NZ_CP022778.1
NZ_CP022780.1
NZ_CP022782.1
NZ_CP022784.1
NZ_CP022786.1
NZ_CP022788.1
NZ_CP022790.1
NZ_CP022792.1
NZ_CP022794.1
NZ_CP022796.1
NZ_CP022798.1
NZ_CP022823.1
NZ_CP022827.1
NZ_CP022828.1
NZ_CP022875.1
NZ_CP022876.1
NZ_CP022877.1
NZ_CP022878.1
NZ_CP022879.1
NZ_CP022880.1
NZ_CP022882.1
NZ_CP022889.1
NZ_CP022890.1
NZ_CP022891.1
NZ_CP022892.1
NZ_CP022893.1
NZ_CP022894.1
NZ_CP022895.1
NZ_CP022896.1
NZ_CP022897.1
NZ_CP022898.1
NZ_CP022899.1
NZ_CP022900.1
NZ_CP022901.1
NZ_CP022902.1
NZ_CP022903.1
NZ_CP022904.1
NZ_CP022905.1
NZ_CP022906.1
NZ_CP022908.1
NZ_CP022910.1
NZ_CP022912.1
NZ_CP022915.1
NZ_CP022916.1
NZ_CP022919.1
NZ_CP022922.1
NZ_CP022924.1
NZ_CP022927.1
NZ_CP022930.1
NZ_CP022957.1
NZ_CP022959.1
NZ_CP022963.1
NZ_CP022983.1
NZ_CP022986.1
NZ_CP022988.1
NZ_CP022989.1
NZ_CP022990.1
NZ_CP022997.1
NZ_CP023001.1
NZ_CP023005.1
NZ_CP023008.1
NZ_CP023009.1
NZ_CP023010.2
NZ_CP023011.2
NZ_CP023014.1
NZ_CP023016.1
NZ_CP023020.1
NZ_CP023022.1
NZ_CP023026.1
NZ_CP023029.1
NZ_CP023031.1
NZ_CP023034.1
NZ_CP023036.1
NZ_CP023043.1
NZ_CP023044.1
NZ_CP023046.1
NZ_CP023047.1
NZ_CP023048.1
NZ_CP023049.2
NZ_CP023050.1
NZ_CP023052.1
NZ_CP023054.1
NZ_CP023055.1
NZ_CP023061.1
NZ_CP023067.1
NZ_CP023070.1
NZ_CP023074.1
NZ_CP023075.1
NZ_CP023076.1
NZ_CP023139.1
NZ_CP023140.1
NZ_CP023141.1
NZ_CP023142.1
NZ_CP023146.1
NZ_CP023147.1
NZ_CP023149.1
NZ_CP023151.1
NZ_CP023155.1
NZ_CP023159.1
NZ_CP023166.1
NZ_CP023168.1
NZ_CP023173.1
NZ_CP023174.1
NZ_CP023179.1
NZ_CP023184.1
NZ_CP023185.1
NZ_CP023189.1
NZ_CP023192.1
NZ_CP023193.1
NZ_CP023194.1
NZ_CP023195.1
NZ_CP023196.1
NZ_CP023197.1
NZ_CP023198.1
NZ_CP023199.1
NZ_CP023202.1
NZ_CP023208.1
NZ_CP023209.1
NZ_CP023245.1
NZ_CP023249.1
NZ_CP023255.1
NZ_CP023257.1
NZ_CP023270.1
NZ_CP023272.1
NZ_CP023276.1
NZ_CP023284.1
NZ_CP023285.1
NZ_CP023299.1
NZ_CP023301.1
NZ_CP023310.1
NZ_CP023311.1
NZ_CP023313.2
NZ_CP023314.2
NZ_CP023316.1
NZ_CP023320.1
NZ_CP023321.1
NZ_CP023344.1
NZ_CP023345.1
NZ_CP023346.1
NZ_CP023349.1
NZ_CP023353.1
NZ_CP023357.1
NZ_CP023359.1
NZ_CP023364.1
NZ_CP023366.1
NZ_CP023371.1
NZ_CP023377.1
NZ_CP023383.1
NZ_CP023386.1
NZ_CP023388.1
NZ_CP023390.1
NZ_CP023391.1
NZ_CP023392.1
NZ_CP023395.1
NZ_CP023398.1
NZ_CP023399.1
NZ_CP023401.1
NZ_CP023402.1
NZ_CP023403.1
NZ_CP023404.1
NZ_CP023407.1
NZ_CP023410.1
NZ_CP023414.1
NZ_CP023416.1
NZ_CP023422.1
NZ_CP023423.1
NZ_CP023431.1
NZ_CP023436.1
NZ_CP023445.1
NZ_CP023448.1
NZ_CP023449.1
NZ_CP023464.1
NZ_CP023465.1
NZ_CP023466.1
NZ_CP023467.1
NZ_CP023468.1
NZ_CP023470.1
NZ_CP023472.1
NZ_CP023473.1
NZ_CP023474.1
NZ_CP023475.1
NZ_CP023477.1
NZ_CP023478.1
NZ_CP023481.1
NZ_CP023483.1
NZ_CP023485.1
NZ_CP023486.1
NZ_CP023487.1
NZ_CP023490.1
NZ_CP023497.1
NZ_CP023498.1
NZ_CP023499.1
NZ_CP023500.1
NZ_CP023501.1
NZ_CP023504.1
NZ_CP023505.1
NZ_CP023507.1
NZ_CP023508.1
NZ_CP023510.1
NZ_CP023511.1
NZ_CP023512.1
NZ_CP023516.1
NZ_CP023518.1
NZ_CP023520.1
NZ_CP023521.1
NZ_CP023522.1
NZ_CP023523.1
NZ_CP023525.1
NZ_CP023527.1
NZ_CP023529.1
NZ_CP023531.1
NZ_CP023535.1
NZ_CP023536.1
NZ_CP023537.1
NZ_CP023538.1
NZ_CP023539.1
NZ_CP023541.1
NZ_CP023543.1
NZ_CP023545.1
NZ_CP023558.1
NZ_CP023559.1
NZ_CP023564.1
NZ_CP023565.1
NZ_CP023566.1
NZ_CP023567.1
NZ_CP023573.1
NZ_CP023574.1
NZ_CP023575.1
NZ_CP023576.1
NZ_CP023577.1
NZ_CP023578.1
NZ_CP023579.1
NZ_CP023580.1
NZ_CP023581.1
NZ_CP023582.1
NZ_CP023583.1
NZ_CP023584.1
NZ_CP023585.1
NZ_CP023586.1
NZ_CP023587.1
NZ_CP023588.1
NZ_CP023589.1
NZ_CP023590.1
NZ_CP023591.1
NZ_CP023592.1
NZ_CP023593.1
NZ_CP023594.1
NZ_CP023595.1
NZ_CP023596.1
NZ_CP023597.1
NZ_CP023598.1
NZ_CP023599.1
NZ_CP023600.1
NZ_CP023601.1
NZ_CP023602.1
NZ_CP023603.1
NZ_CP023604.1
NZ_CP023605.1
NZ_CP023606.1
NZ_CP023607.1
NZ_CP023608.1
NZ_CP023609.1
NZ_CP023610.1
NZ_CP023611.1
NZ_CP023612.1
NZ_CP023613.1
NZ_CP023614.1
NZ_CP023615.1
NZ_CP023616.1
NZ_CP023617.1
NZ_CP023618.1
NZ_CP023619.1
NZ_CP023620.1
NZ_CP023621.1
NZ_CP023622.1
NZ_CP023623.1
NZ_CP023624.1
NZ_CP023625.1
NZ_CP023626.1
NZ_CP023627.1
NZ_CP023628.1
NZ_CP023629.1
NZ_CP023630.1
NZ_CP023631.1
NZ_CP023632.1
NZ_CP023633.1
NZ_CP023634.1
NZ_CP023635.1
NZ_CP023636.1
NZ_CP023637.1
NZ_CP023638.1
NZ_CP023639.1
NZ_CP023640.1
NZ_CP023641.1
NZ_CP023642.1
NZ_CP023643.1
NZ_CP023654.1
NZ_CP023655.1
NZ_CP023656.1
NZ_CP023657.1
NZ_CP023661.1
NZ_CP023662.1
NZ_CP023663.1
NZ_CP023665.1
NZ_CP023666.1
NZ_CP023667.1
NZ_CP023668.1
NZ_CP023669.1
NZ_CP023671.1
NZ_CP023673.1
NZ_CP023676.1
NZ_CP023677.1
NZ_CP023682.1
NZ_CP023687.1
NZ_CP023704.1
NZ_CP023705.1
NZ_CP023706.1
NZ_CP023714.1
NZ_CP023715.1
NZ_CP023722.1
NZ_CP023728.1
NZ_CP023729.1
NZ_CP023735.1
NZ_CP023736.1
NZ_CP023737.1
NZ_CP023741.1
NZ_CP023746.1
NZ_CP023748.1
NZ_CP023752.1
NZ_CP023754.1
NZ_CP023769.1
NZ_CP023771.1
NZ_CP023772.1
NZ_CP023775.1
NZ_CP023776.1
NZ_CP023777.1
NZ_CP023778.1
NZ_CP023780.1
NZ_CP023784.1
NZ_CP023789.1
NZ_CP023794.1
NZ_CP023799.1
NZ_CP023804.1
NZ_CP023808.1
NZ_CP023814.1
NZ_CP023815.1
NZ_CP023819.1
NZ_CP023820.1
NZ_CP023826.1
NZ_CP023834.1
NZ_CP023839.1
NZ_CP023844.1
NZ_CP023849.1
NZ_CP023853.1
NZ_CP023859.1
NZ_CP023863.1
NZ_CP023864.1
NZ_CP023865.1
NZ_CP023866.1
NZ_CP023867.1
NZ_CP023899.1
NZ_CP023913.1
NZ_CP023941.1
NZ_CP023946.1
NZ_CP023956.1
NZ_CP023960.1
NZ_CP023962.1
NZ_CP023963.1
NZ_CP023964.1
NZ_CP023965.1
NZ_CP023966.1
NZ_CP023968.1
NZ_CP023970.1
NZ_CP023972.1
NZ_CP023973.1
NZ_CP023974.1
NZ_CP023975.1
NZ_CP023992.1
NZ_CP024016.1
NZ_CP024021.1
NZ_CP024022.1
NZ_CP024023.1
NZ_CP024028.1
NZ_CP024035.1
NZ_CP024038.1
NZ_CP024049.1
NZ_CP024050.1
NZ_CP024056.1
NZ_CP024058.1
NZ_CP024071.1
NZ_CP024072.1
NZ_CP024073.1
NZ_CP024074.1
NZ_CP024075.1
NZ_CP024076.1
NZ_CP024077.1
NZ_CP024078.1
NZ_CP024079.1
NZ_CP024082.1
NZ_CP024083.1
NZ_CP024084.1
NZ_CP024085.1
NZ_CP024086.1
NZ_CP024087.1
NZ_CP024090.1
NZ_CP024091.1
NZ_CP024096.1
NZ_CP024098.1
NZ_CP024101.1
NZ_CP024104.1
NZ_CP024107.1
NZ_CP024109.1
NZ_CP024111.1
NZ_CP024113.1
NZ_CP024116.1
NZ_CP024120.1
NZ_CP024124.1
NZ_CP024126.1
NZ_CP024127.1
NZ_CP024131.1
NZ_CP024134.1
NZ_CP024138.1
NZ_CP024141.1
NZ_CP024147.1
NZ_CP024159.1
NZ_CP024160.1
NZ_CP024161.1
NZ_CP024162.1
NZ_CP024163.1
NZ_CP024164.1
NZ_CP024165.1
NZ_CP024168.1
NZ_CP024169.1
NZ_CP024171.1
NZ_CP024172.1
NZ_CP024173.1
NZ_CP024174.1
NZ_CP024175.1
NZ_CP024176.2
NZ_CP024180.2
NZ_CP024185.2
NZ_CP024190.1
NZ_CP024191.1
NZ_CP024198.1
NZ_CP024199.1
NZ_CP024201.1
NZ_CP024203.1
NZ_CP024204.1
NZ_CP024205.1
NZ_CP024223.1
NZ_CP024228.1
NZ_CP024232.1
NZ_CP024239.1
NZ_CP024240.1
NZ_CP024243.1
NZ_CP024245.1
NZ_CP024252.1
NZ_CP024256.1
NZ_CP024257.1
NZ_CP024260.1
NZ_CP024263.1
NZ_CP024266.1
NZ_CP024269.1
NZ_CP024273.1
NZ_CP024275.1
NZ_CP024278.1
NZ_CP024282.1
NZ_CP024307.1
NZ_CP024315.1
NZ_CP024316.1
NZ_CP024333.1
NZ_CP024351.1
NZ_CP024371.1
NZ_CP024390.1
NZ_CP024411.1
NZ_CP024412.1
NZ_CP024413.1
NZ_CP024418.1
NZ_CP024420.1
NZ_CP024421.1
NZ_CP024422.1
NZ_CP024429.1
NZ_CP024442.1
NZ_CP024443.1
NZ_CP024451.1
NZ_CP024453.1
NZ_CP024455.1
NZ_CP024457.1
NZ_CP024458.1
NZ_CP024466.1
NZ_CP024473.1
NZ_CP024477.1
NZ_CP024479.1
NZ_CP024482.1
NZ_CP024489.1
NZ_CP024496.1
NZ_CP024499.1
NZ_CP024504.1
NZ_CP024515.1
NZ_CP024521.1
NZ_CP024528.1
NZ_CP024535.1
NZ_CP024542.1
NZ_CP024545.1
NZ_CP024548.1
NZ_CP024549.1
NZ_CP024556.1
NZ_CP024563.1
NZ_CP024570.1
NZ_CP024576.1
NZ_CP024591.1
NZ_CP024592.1
NZ_CP024593.1
NZ_CP024594.1
NZ_CP024595.1
NZ_CP024596.1
NZ_CP024597.1
NZ_CP024598.1
NZ_CP024599.1
NZ_CP024600.1
NZ_CP024601.1
NZ_CP024602.1
NZ_CP024608.1
NZ_CP024610.1
NZ_CP024611.1
NZ_CP024612.1
NZ_CP024613.1
NZ_CP024618.1
NZ_CP024619.1
NZ_CP024620.2
NZ_CP024632.1
NZ_CP024633.1
NZ_CP024634.1
NZ_CP024635.1
NZ_CP024644.1
NZ_CP024645.1
NZ_CP024646.1
NZ_CP024650.2
NZ_CP024653.1
NZ_CP024654.1
NZ_CP024655.1
NZ_CP024672.1
NZ_CP024673.1
NZ_CP024675.1
NZ_CP024676.1
NZ_CP024677.1
NZ_CP024679.1
NZ_CP024680.1
NZ_CP024683.1
NZ_CP024696.1
NZ_CP024697.1
NZ_CP024698.1
NZ_CP024699.1
NZ_CP024700.1
NZ_CP024701.1
NZ_CP024702.1
NZ_CP024703.1
NZ_CP024704.1
NZ_CP024705.1
NZ_CP024707.1
NZ_CP024710.1
NZ_CP024711.1
NZ_CP024712.1
NZ_CP024715.1
NZ_CP024716.1
NZ_CP024717.1
NZ_CP024720.1
NZ_CP024723.1
NZ_CP024724.1
NZ_CP024725.1
NZ_CP024726.1
NZ_CP024727.1
NZ_CP024728.1
NZ_CP024729.1
NZ_CP024730.1
NZ_CP024731.1
NZ_CP024732.1
NZ_CP024733.1
NZ_CP024734.1
NZ_CP024735.1
NZ_CP024736.1
NZ_CP024738.1
NZ_CP024740.1
NZ_CP024742.1
NZ_CP024749.1
NZ_CP024771.1
NZ_CP024780.1
NZ_CP024785.1
NZ_CP024797.1
NZ_CP024801.1
NZ_CP024809.1
NZ_CP024811.1
NZ_CP024815.1
NZ_CP024819.1
NZ_CP024821.1
NZ_CP024826.1
NZ_CP024830.1
NZ_CP024834.1
NZ_CP024838.1
NZ_CP024842.1
NZ_CP024843.1
NZ_CP024851.1
NZ_CP024855.1
NZ_CP024859.1
NZ_CP024862.1
NZ_CP024867.1
NZ_CP024868.1
NZ_CP024870.1
NZ_CP024871.1
NZ_CP024874.1
NZ_CP024880.1
NZ_CP024881.1
NZ_CP024883.1
NZ_CP024885.1
NZ_CP024886.1
NZ_CP024889.1
NZ_CP024890.1
NZ_CP024897.1
NZ_CP024899.1
NZ_CP024900.1
NZ_CP024901.1
NZ_CP024902.1
NZ_CP024903.1
NZ_CP024904.1
NZ_CP024905.1
NZ_CP024906.1
NZ_CP024908.1
NZ_CP024916.1
NZ_CP024920.1
NZ_CP024930.1
NZ_CP024931.1
NZ_CP024932.1
NZ_CP024933.1
NZ_CP024934.1
NZ_CP024935.1
NZ_CP024937.1
NZ_CP024938.1
NZ_CP024939.1
NZ_CP024941.1
NZ_CP024942.1
NZ_CP024943.1
NZ_CP024944.1
NZ_CP024945.1
NZ_CP024954.1
NZ_CP024955.1
NZ_CP024956.1
NZ_CP024957.1
NZ_CP024958.1
NZ_CP024959.1
NZ_CP024960.1
NZ_CP024962.1
NZ_CP024963.1
NZ_CP024964.1
NZ_CP024965.1
NZ_CP024966.1
NZ_CP024967.1
NZ_CP024968.1
NZ_CP024969.1
NZ_CP024970.1
NZ_CP024974.1
NZ_CP024978.1
NZ_CP024985.1
NZ_CP024988.1
NZ_CP024995.1
NZ_CP024996.1
NZ_CP024998.1
NZ_CP025001.1
NZ_CP025003.1
NZ_CP025005.1
NZ_CP025008.1
NZ_CP025012.1
NZ_CP025023.1
NZ_CP025026.1
NZ_CP025027.1
NZ_CP025028.1
NZ_CP025029.1
NZ_CP025030.1
NZ_CP025031.1
NZ_CP025034.2
NZ_CP025037.1
NZ_CP025043.1
NZ_CP025044.1
NZ_CP025045.1
NZ_CP025046.1
NZ_CP025047.1
NZ_CP025048.1
NZ_CP025049.1
NZ_CP025050.1
NZ_CP025051.1
NZ_CP025053.1
NZ_CP025055.1
NZ_CP025056.1
NZ_CP025057.1
NZ_CP025067.1
NZ_CP025068.1
NZ_CP025069.1
NZ_CP025070.1
NZ_CP025071.1
NZ_CP025072.1
NZ_CP025073.1
NZ_CP025076.1
NZ_CP025077.1
NZ_CP025079.1
NZ_CP025080.1
NZ_CP025082.1
NZ_CP025086.1
NZ_CP025094.1
NZ_CP025095.1
NZ_CP025096.1
NZ_CP025120.1
NZ_CP025136.1
NZ_CP025140.1
NZ_CP025143.1
NZ_CP025146.1
NZ_CP025149.2
NZ_CP025197.1
NZ_CP025198.1
NZ_CP025199.1
NZ_CP025200.1
NZ_CP025206.1
NZ_CP025209.1
NZ_CP025211.1
NZ_CP025216.1
NZ_CP025217.1
NZ_CP025218.1
NZ_CP025219.1
NZ_CP025220.1
NZ_CP025221.1
NZ_CP025222.1
NZ_CP025225.1
NZ_CP025226.1
NZ_CP025230.1
NZ_CP025232.1
NZ_CP025234.1
NZ_CP025237.1
NZ_CP025241.1
NZ_CP025243.1
NZ_CP025246.1
NZ_CP025248.1
NZ_CP025251.1
NZ_CP025256.1
NZ_CP025257.1
NZ_CP025259.1
NZ_CP025264.1
NZ_CP025265.1
NZ_CP025266.1
NZ_CP025268.1
NZ_CP025272.1
NZ_CP025273.1
NZ_CP025276.1
NZ_CP025278.1
NZ_CP025280.1
NZ_CP025281.1
NZ_CP025285.1
NZ_CP025286.1
NZ_CP025287.1
NZ_CP025288.1
NZ_CP025298.1
NZ_CP025299.1
NZ_CP025302.1
NZ_CP025303.1
NZ_CP025306.1
NZ_CP025307.1
NZ_CP025308.1
NZ_CP025309.1
NZ_CP025317.1
NZ_CP025318.1
NZ_CP025328.1
NZ_CP025330.1
NZ_CP025331.1
NZ_CP025332.1
NZ_CP025333.1
NZ_CP025334.1
NZ_CP025341.1
NZ_CP025342.1
NZ_CP025343.1
NZ_CP025344.1
NZ_CP025345.1
NZ_CP025346.1
NZ_CP025347.1
NZ_CP025348.1
NZ_CP025349.1
NZ_CP025350.1
NZ_CP025351.1
NZ_CP025352.1
NZ_CP025353.1
NZ_CP025354.1
NZ_CP025355.1
NZ_CP025356.1
NZ_CP025357.1
NZ_CP025358.1
NZ_CP025359.1
NZ_CP025360.1
NZ_CP025361.1
NZ_CP025362.1
NZ_CP025363.1
NZ_CP025364.1
NZ_CP025365.1
NZ_CP025366.1
NZ_CP025367.1
NZ_CP025368.1
NZ_CP025369.1
NZ_CP025370.1
NZ_CP025371.1
NZ_CP025372.1
NZ_CP025373.1
NZ_CP025374.1
NZ_CP025375.1
NZ_CP025376.1
NZ_CP025377.1
NZ_CP025378.1
NZ_CP025379.1
NZ_CP025380.1
NZ_CP025381.1
NZ_CP025382.1
NZ_CP025383.1
NZ_CP025384.1
NZ_CP025385.1
NZ_CP025386.1
NZ_CP025387.1
NZ_CP025388.1
NZ_CP025395.1
NZ_CP025396.1
NZ_CP025399.1
NZ_CP025400.1
NZ_CP025401.1
NZ_CP025412.1
NZ_CP025419.1
NZ_CP025420.1
NZ_CP025425.1
NZ_CP025428.1
NZ_CP025430.1
NZ_CP025437.1
NZ_CP025438.1
NZ_CP025440.1
NZ_CP025442.1
NZ_CP025443.1
NZ_CP025445.1
NZ_CP025446.1
NZ_CP025447.1
NZ_CP025448.1
NZ_CP025449.1
NZ_CP025450.1
NZ_CP025451.1
NZ_CP025452.1
NZ_CP025453.1
NZ_CP025454.1
NZ_CP025456.1
NZ_CP025461.1
NZ_CP025466.1
NZ_CP025471.1
NZ_CP025473.1
NZ_CP025474.1
NZ_CP025476.1
NZ_CP025477.1
NZ_CP025478.1
NZ_CP025479.1
NZ_CP025480.1
NZ_CP025491.2
NZ_CP025495.1
NZ_CP025499.1
NZ_CP025500.1
NZ_CP025501.1
NZ_CP025509.1
NZ_CP025515.1
NZ_CP025520.1
NZ_CP025521.1
NZ_CP025522.1
NZ_CP025523.1
NZ_CP025524.1
NZ_CP025525.1
NZ_CP025526.1
NZ_CP025527.1
NZ_CP025528.1
NZ_CP025529.1
NZ_CP025530.1
NZ_CP025531.1
NZ_CP025533.1
NZ_CP025534.1
NZ_CP025536.1
NZ_CP025537.1
NZ_CP025538.1
NZ_CP025541.3
NZ_CP025542.1
NZ_CP025543.1
NZ_CP025545.1
NZ_CP025546.1
NZ_CP025551.1
NZ_CP025554.1
NZ_CP025555.1
NZ_CP025559.1
NZ_CP025560.1
NZ_CP025565.1
NZ_CP025567.1
NZ_CP025568.1
NZ_CP025570.1
NZ_CP025571.1
NZ_CP025576.1
NZ_CP025582.1
NZ_CP025586.1
NZ_CP025590.1
NZ_CP025593.1
NZ_CP025594.1
NZ_CP025595.1
NZ_CP025596.1
NZ_CP025597.1
NZ_CP025598.1
NZ_CP025599.1
NZ_CP025600.1
NZ_CP025601.1
NZ_CP025602.1
NZ_CP025603.1
NZ_CP025604.1
NZ_CP025605.1
NZ_CP025606.1
NZ_CP025607.1
NZ_CP025608.1
NZ_CP025609.1
NZ_CP025610.1
NZ_CP025611.1
NZ_CP025612.1
NZ_CP025616.1
NZ_CP025618.2
NZ_CP025627.1
NZ_CP025676.1
NZ_CP025680.1
NZ_CP025681.1
NZ_CP025684.1
NZ_CP025685.1
NZ_CP025688.1
NZ_CP025689.1
NZ_CP025703.1
NZ_CP025704.1
NZ_CP025705.1
NZ_CP025706.1
NZ_CP025716.1
NZ_CP025736.1
NZ_CP025743.1
NZ_CP025744.1
NZ_CP025745.1
NZ_CP025747.1
NZ_CP025749.1
NZ_CP025750.1
NZ_CP025753.1
NZ_CP025754.1
NZ_CP025757.1
NZ_CP025777.1
NZ_CP025778.1
NZ_CP025779.1
NZ_CP025791.1
NZ_CP025792.1
NZ_CP025793.1
NZ_CP025794.1
NZ_CP025795.1
NZ_CP025796.1
NZ_CP025797.1
NZ_CP025799.1
NZ_CP025800.1
NZ_CP025819.1
NZ_CP025820.1
NZ_CP025821.1
NZ_CP025822.1
NZ_CP025823.1
NZ_CP025824.1
NZ_CP025825.1
NZ_CP025826.1
NZ_CP025827.1
NZ_CP025828.1
NZ_CP025829.1
NZ_CP025830.1
NZ_CP025831.1
NZ_CP025832.1
NZ_CP025833.1
NZ_CP025834.1
NZ_CP025835.1
NZ_CP025836.1
NZ_CP025837.1
NZ_CP025838.1
NZ_CP025839.1
NZ_CP025840.1
NZ_CP025842.1
NZ_CP025847.1
NZ_CP025849.1
NZ_CP025851.1
NZ_CP025856.1
NZ_CP025859.1
NZ_CP025862.1
NZ_CP025865.1
NZ_CP025869.1
NZ_CP025881.1
NZ_CP025892.1
NZ_CP025903.1
NZ_CP025910.1
NZ_CP025913.1
NZ_CP025916.1
NZ_CP025920.1
NZ_CP025930.1
NZ_CP025931.1
NZ_CP025932.1
NZ_CP025933.1
NZ_CP025936.1
NZ_CP025937.1
NZ_CP025939.1
NZ_CP025941.1
NZ_CP025943.1
NZ_CP025950.2
NZ_CP025951.1
NZ_CP025957.1
NZ_CP025958.1
NZ_CP025963.2
NZ_CP025979.1
NZ_CP025985.1
NZ_CP025988.1
NZ_CP025991.1
NZ_CP026005.1
NZ_CP026006.1
NZ_CP026008.1
NZ_CP026010.1
NZ_CP026021.1
NZ_CP026026.1
NZ_CP026027.1
NZ_CP026031.1
NZ_CP026033.1
NZ_CP026041.1
NZ_CP026042.1
NZ_CP026043.1
NZ_CP026044.1
NZ_CP026045.1
NZ_CP026046.1
NZ_CP026047.1
NZ_CP026050.1
NZ_CP026051.1
NZ_CP026052.1
NZ_CP026055.1
NZ_CP026056.1
NZ_CP026059.1
NZ_CP026062.1
NZ_CP026063.1
NZ_CP026064.1
NZ_CP026066.1
NZ_CP026067.1
NZ_CP026068.1
NZ_CP026069.1
NZ_CP026070.1
NZ_CP026071.1
NZ_CP026072.1
NZ_CP026073.1
NZ_CP026074.1
NZ_CP026076.1
NZ_CP026077.1
NZ_CP026079.1
NZ_CP026080.1
NZ_CP026089.1
NZ_CP026094.1
NZ_CP026095.1
NZ_CP026097.1
NZ_CP026098.1
NZ_CP026100.1
NZ_CP026101.1
NZ_CP026102.1
NZ_CP026103.1
NZ_CP026105.1
NZ_CP026106.1
NZ_CP026107.1
NZ_CP026108.1
NZ_CP026109.1
NZ_CP026111.1
NZ_CP026112.1
NZ_CP026113.1
NZ_CP026114.1
NZ_CP026116.1
NZ_CP026118.1
NZ_CP026120.1
NZ_CP026125.1
NZ_CP026130.1
NZ_CP026132.1
NZ_CP026136.1
NZ_CP026140.1
NZ_CP026145.1
NZ_CP026149.1
NZ_CP026153.1
NZ_CP026155.1
NZ_CP026157.1
NZ_CP026159.1
NZ_CP026160.1
NZ_CP026162.1
NZ_CP026164.1
NZ_CP026177.1
NZ_CP026178.1
NZ_CP026199.1
NZ_CP026202.1
NZ_CP026231.1
NZ_CP026235.1
NZ_CP026238.1
NZ_CP026269.1
NZ_CP026275.1
NZ_CP026285.1
NZ_CP026304.1
NZ_CP026315.1
NZ_CP026316.1
NZ_CP026321.1
NZ_CP026322.1
NZ_CP026323.1
NZ_CP026324.1
NZ_CP026325.1
NZ_CP026326.1
NZ_CP026327.1
NZ_CP026328.1
NZ_CP026337.1
NZ_CP026338.1
NZ_CP026341.1
NZ_CP026342.1
NZ_CP026343.1
NZ_CP026344.1
NZ_CP026345.1
NZ_CP026346.1
NZ_CP026347.1
NZ_CP026348.1
NZ_CP026349.1
NZ_CP026350.1
NZ_CP026351.1
NZ_CP026352.1
NZ_CP026353.1
NZ_CP026354.1
NZ_CP026355.1
NZ_CP026356.1
NZ_CP026357.1
NZ_CP026358.1
NZ_CP026359.1
NZ_CP026360.1
NZ_CP026361.1
NZ_CP026362.1
NZ_CP026363.1
NZ_CP026364.1
NZ_CP026365.1
NZ_CP026366.1
NZ_CP026367.1
NZ_CP026374.1
NZ_CP026377.1
NZ_CP026378.1
NZ_CP026379.1
NZ_CP026392.1
NZ_CP026399.1
NZ_CP026428.1
NZ_CP026429.1
NZ_CP026430.1
NZ_CP026431.1
NZ_CP026432.1
NZ_CP026433.1
NZ_CP026434.1
NZ_CP026435.1
NZ_CP026436.1
NZ_CP026437.1
NZ_CP026438.1
NZ_CP026439.1
NZ_CP026440.1
NZ_CP026441.1
NZ_CP026442.1
NZ_CP026443.1
NZ_CP026444.1
NZ_CP026445.1
NZ_CP026446.1
NZ_CP026447.1
NZ_CP026448.1
NZ_CP026449.1
NZ_CP026450.1
NZ_CP026451.1
NZ_CP026452.1
NZ_CP026453.1
NZ_CP026454.1
NZ_CP026455.1
NZ_CP026456.1
NZ_CP026457.1
NZ_CP026458.1
NZ_CP026459.1
NZ_CP026460.1
NZ_CP026461.1
NZ_CP026462.1
NZ_CP026463.1
NZ_CP026464.1
NZ_CP026465.1
NZ_CP026466.1
NZ_CP026467.1
NZ_CP026468.1
NZ_CP026469.1
NZ_CP026470.1
NZ_CP026471.1
NZ_CP026472.1
NZ_CP026473.1
NZ_CP026491.1
NZ_CP026495.1
NZ_CP026499.1
NZ_CP026500.1
NZ_CP026501.1
NZ_CP026502.1
NZ_CP026503.1
NZ_CP026505.1
NZ_CP026515.1
NZ_CP026520.1
NZ_CP026524.1
NZ_CP026530.1
NZ_CP026531.1
NZ_CP026532.1
NZ_CP026533.1
NZ_CP026538.1
NZ_CP026544.1
NZ_CP026558.1
NZ_CP026562.1
NZ_CP026568.1
NZ_CP026569.1
NZ_CP026571.1
NZ_CP026580.2
NZ_CP026581.1
NZ_CP026585.2
NZ_CP026586.1
NZ_CP026591.1
NZ_CP026592.1
NZ_CP026593.1
NZ_CP026594.1
NZ_CP026595.1
NZ_CP026596.1
NZ_CP026597.1
NZ_CP026598.1
NZ_CP026599.1
NZ_CP026609.1
NZ_CP026610.1
NZ_CP026612.1
NZ_CP026613.2
NZ_CP026614.2
NZ_CP026615.2
NZ_CP026618.1
NZ_CP026619.1
NZ_CP026620.1
NZ_CP026621.1
NZ_CP026622.1
NZ_CP026623.1
NZ_CP026624.1
NZ_CP026625.1
NZ_CP026626.1
NZ_CP026627.1
NZ_CP026628.1
NZ_CP026629.1
NZ_CP026630.1
NZ_CP026631.1
NZ_CP026632.1
NZ_CP026633.1
NZ_CP026634.1
NZ_CP026641.1
NZ_CP026647.1
NZ_CP026648.1
NZ_CP026649.1
NZ_CP026652.1
NZ_CP026660.1
NZ_CP026663.1
NZ_CP026664.1
NZ_CP026665.1
NZ_CP026666.1
NZ_CP026667.1
NZ_CP026668.1
NZ_CP026669.1
NZ_CP026670.1
NZ_CP026671.1
NZ_CP026673.1
NZ_CP026678.1
NZ_CP026680.1
NZ_CP026697.1
NZ_CP026700.1
NZ_CP026702.1
NZ_CP026704.1
NZ_CP026707.1
NZ_CP026709.1
NZ_CP026711.1
NZ_CP026713.1
NZ_CP026715.1
NZ_CP026723.1
NZ_CP026731.1
NZ_CP026734.1
NZ_CP026736.1
NZ_CP026743.1
NZ_CP026744.1
NZ_CP026746.1
NZ_CP026750.1
NZ_CP026751.1
NZ_CP026755.1
NZ_CP026756.1
NZ_CP026761.1
NZ_CP026765.1
NZ_CP026766.1
NZ_CP026768.1
NZ_CP026774.1
NZ_CP026776.1
NZ_CP026780.1
NZ_CP026782.1
NZ_CP026784.1
NZ_CP026786.1
NZ_CP026788.1
NZ_CP026792.1
NZ_CP026793.1
NZ_CP026795.1
NZ_CP026799.1
NZ_CP026803.1
NZ_CP026807.1
NZ_CP026810.1
NZ_CP026811.1
NZ_CP026814.1
NZ_CP026815.1
NZ_CP026819.1
NZ_CP026827.1
NZ_CP026828.1
NZ_CP026831.1
NZ_CP026834.1
NZ_CP026836.1
NZ_CP026840.1
NZ_CP026847.1
NZ_CP026853.1
NZ_CP026859.1
NZ_CP026877.1
NZ_CP026878.1
NZ_CP026882.1
NZ_CP026883.1
NZ_CP026884.1
NZ_CP026885.1
NZ_CP026886.1
NZ_CP026887.1
NZ_CP026888.1
NZ_CP026889.1
NZ_CP026890.1
NZ_CP026891.1
NZ_CP026892.1
NZ_CP026893.1
NZ_CP026894.1
NZ_CP026895.1
NZ_CP026896.1
NZ_CP026897.1
NZ_CP026898.1
NZ_CP026899.1
NZ_CP026900.1
NZ_CP026901.1
NZ_CP026902.1
NZ_CP026903.1
NZ_CP026904.1
NZ_CP026905.1
NZ_CP026906.1
NZ_CP026907.1
NZ_CP026908.1
NZ_CP026909.1
NZ_CP026910.1
NZ_CP026911.1
NZ_CP026912.1
NZ_CP026913.1
NZ_CP026914.1
NZ_CP026915.1
NZ_CP026916.1
NZ_CP026917.1
NZ_CP026918.1
NZ_CP026919.1
NZ_CP026920.1
NZ_CP026921.1
NZ_CP026922.1
NZ_CP026923.1
NZ_CP026924.1
NZ_CP026925.1
NZ_CP026953.1
NZ_CP026957.1
NZ_CP026958.1
NZ_CP026960.1
NZ_CP026961.1
NZ_CP026962.1
NZ_CP026964.1
NZ_CP026968.1
NZ_CP026973.1
NZ_CP026975.1
NZ_CP026976.1
NZ_CP026977.1
NZ_CP026979.1
NZ_CP026980.1
NZ_CP026981.1
NZ_CP026982.1
NZ_CP026983.1
NZ_CP026985.1
NZ_CP026987.1
NZ_CP026988.1
NZ_CP026989.1
NZ_CP026990.1
NZ_CP026991.1
NZ_CP026992.1
NZ_CP026996.1
NZ_CP026997.1
NZ_CP026998.1
NZ_CP026999.1
NZ_CP027000.1
NZ_CP027001.1
NZ_CP027027.1
NZ_CP027030.1
NZ_CP027031.1
NZ_CP027034.1
NZ_CP027035.1
NZ_CP027036.1
NZ_CP027042.1
NZ_CP027048.1
NZ_CP027053.1
NZ_CP027064.2
NZ_CP027068.2
NZ_CP027103.1
NZ_CP027104.1
NZ_CP027105.1
NZ_CP027109.1
NZ_CP027114.1
NZ_CP027118.1
NZ_CP027123.1
NZ_CP027126.1
NZ_CP027134.1
NZ_CP027140.1
NZ_CP027142.1
NZ_CP027146.1
NZ_CP027160.1
NZ_CP027165.1
NZ_CP027166.1
NZ_CP027169.1
NZ_CP027171.1
NZ_CP027172.1
NZ_CP027174.1
NZ_CP027177.1
NZ_CP027178.1
NZ_CP027183.1
NZ_CP027189.1
NZ_CP027205.2
NZ_CP027206.1
NZ_CP027207.1
NZ_CP027208.1
NZ_CP027209.1
NZ_CP027210.1
NZ_CP027211.1
NZ_CP027212.1
NZ_CP027213.1
NZ_CP027214.1
NZ_CP027215.1
NZ_CP027216.1
NZ_CP027217.1
NZ_CP027219.1
NZ_CP027221.1
NZ_CP027226.1
NZ_CP027228.1
NZ_CP027231.1
NZ_CP027234.1
NZ_CP027246.1
NZ_CP027250.1
NZ_CP027254.2
NZ_CP027255.1
NZ_CP027260.1
NZ_CP027286.1
NZ_CP027287.1
NZ_CP027300.1
NZ_CP027306.1
NZ_CP027307.1
NZ_CP027310.1
NZ_CP027312.1
NZ_CP027317.1
NZ_CP027323.1
NZ_CP027325.1
NZ_CP027331.1
NZ_CP027338.1
NZ_CP027340.1
NZ_CP027342.1
NZ_CP027344.1
NZ_CP027347.1
NZ_CP027349.1
NZ_CP027351.1
NZ_CP027352.1
NZ_CP027355.1
NZ_CP027362.1
NZ_CP027363.1
NZ_CP027365.1
NZ_CP027366.1
NZ_CP027368.1
NZ_CP027371.1
NZ_CP027373.1
NZ_CP027380.1
NZ_CP027387.1
NZ_CP027388.1
NZ_CP027390.1
NZ_CP027394.1
NZ_CP027397.1
NZ_CP027398.1
NZ_CP027400.1
NZ_CP027402.1
NZ_CP027403.1
NZ_CP027404.1
NZ_CP027405.1
NZ_CP027407.1
NZ_CP027410.1
NZ_CP027412.1
NZ_CP027414.1
NZ_CP027417.1
NZ_CP027418.1
NZ_CP027422.1
NZ_CP027426.1
NZ_CP027427.1
NZ_CP027430.1
NZ_CP027431.1
NZ_CP027432.2
NZ_CP027433.1
NZ_CP027435.1
NZ_CP027437.1
NZ_CP027440.1
NZ_CP027442.1
NZ_CP027445.1
NZ_CP027447.1
NZ_CP027449.1
NZ_CP027452.1
NZ_CP027454.1
NZ_CP027457.1
NZ_CP027459.1
NZ_CP027461.1
NZ_CP027462.1
NZ_CP027472.1
NZ_CP027477.1
NZ_CP027497.1
NZ_CP027501.1
NZ_CP027506.1
NZ_CP027512.1
NZ_CP027517.1
NZ_CP027523.1
NZ_CP027524.1
NZ_CP027526.1
NZ_CP027527.1
NZ_CP027528.1
NZ_CP027530.1
NZ_CP027533.1
NZ_CP027534.1
NZ_CP027538.1
NZ_CP027539.1
NZ_CP027540.1
NZ_CP027541.1
NZ_CP027543.1
NZ_CP027544.1
NZ_CP027546.1
NZ_CP027548.1
NZ_CP027550.1
NZ_CP027552.1
NZ_CP027555.1
NZ_CP027562.1
NZ_CP027563.1
NZ_CP027565.1
NZ_CP027569.1
NZ_CP027570.1
NZ_CP027573.1
NZ_CP027577.1
NZ_CP027582.1
NZ_CP027584.1
NZ_CP027587.1
NZ_CP027591.1
NZ_CP027597.1
NZ_CP027599.1
NZ_CP027607.1
NZ_CP027611.1
NZ_CP027612.1
NZ_CP027618.1
NZ_CP027642.1
NZ_CP027643.1
NZ_CP027656.1
NZ_CP027657.1
NZ_CP027664.1
NZ_CP027666.1
NZ_CP027668.1
NZ_CP027669.1
NZ_CP027677.1
NZ_CP027701.1
NZ_CP027707.1
NZ_CP027708.1
NZ_CP027709.1
NZ_CP027710.1
NZ_CP027711.1
NZ_CP027712.1
NZ_CP027713.1
NZ_CP027714.1
NZ_CP027715.1
NZ_CP027716.1
NZ_CP027717.1
NZ_CP027718.1
NZ_CP027719.1
NZ_CP027720.1
NZ_CP027721.1
NZ_CP027722.1
NZ_CP027723.1
NZ_CP027724.1
NZ_CP027725.1
NZ_CP027726.1
NZ_CP027735.1
NZ_CP027736.1
NZ_CP027737.1
NZ_CP027738.1
NZ_CP027739.1
NZ_CP027740.1
NZ_CP027741.1
NZ_CP027742.1
NZ_CP027743.1
NZ_CP027744.1
NZ_CP027746.1
NZ_CP027747.1
NZ_CP027748.1
NZ_CP027749.1
NZ_CP027750.1
NZ_CP027751.1
NZ_CP027752.1
NZ_CP027753.1
NZ_CP027754.1
NZ_CP027755.1
NZ_CP027756.1
NZ_CP027757.1
NZ_CP027758.1
NZ_CP027763.1
NZ_CP027766.1
NZ_CP027768.1
NZ_CP027770.1
NZ_CP027780.1
NZ_CP027781.1
NZ_CP027783.1
NZ_CP027786.1
NZ_CP027788.1
NZ_CP027789.1
NZ_CP027793.1
NZ_CP027804.1
NZ_CP027805.1
NZ_CP027846.1
NZ_CP027848.1
NZ_CP027850.1
NZ_CP027852.1
NZ_CP027856.1
NZ_CP027858.1
NZ_CP027860.1
NZ_CP028101.1
NZ_CP028102.1
NZ_CP028103.1
NZ_CP028105.1
NZ_CP028106.1
NZ_CP028107.1
NZ_CP028108.1
NZ_CP028109.1
NZ_CP028110.1
NZ_CP028112.1
NZ_CP028116.1
NZ_CP028117.1
NZ_CP028122.1
NZ_CP028126.1
NZ_CP028127.1
NZ_CP028129.1
NZ_CP028130.1
NZ_CP028131.1
NZ_CP028133.1
NZ_CP028137.1
NZ_CP028138.1
NZ_CP028140.1
NZ_CP028141.1
NZ_CP028142.1
NZ_CP028146.1
NZ_CP028147.1
NZ_CP028148.1
NZ_CP028149.1
NZ_CP028150.1
NZ_CP028151.1
NZ_CP028157.1
NZ_CP028160.1
NZ_CP028162.1
NZ_CP028163.1
NZ_CP028165.1
NZ_CP028166.1
NZ_CP028169.1
NZ_CP028172.1
NZ_CP028176.1
NZ_CP028180.1
NZ_CP028183.1
NZ_CP028185.1
NZ_CP028187.1
NZ_CP028189.1
NZ_CP028190.1
NZ_CP028192.1
NZ_CP028196.1
NZ_CP028199.1
NZ_CP028285.1
NZ_CP028311.1
NZ_CP028314.1
NZ_CP028318.1
NZ_CP028320.1
NZ_CP028324.1
NZ_CP028325.1
NZ_CP028333.1
NZ_CP028339.1
NZ_CP028341.1
NZ_CP028342.1
NZ_CP028343.1
NZ_CP028349.1
NZ_CP028355.1
NZ_CP028358.1
NZ_CP028372.1
NZ_CP028375.1
NZ_CP028379.1
NZ_CP028381.1
NZ_CP028384.1
NZ_CP028391.1
NZ_CP028414.1
NZ_CP028415.1
NZ_CP028425.1
NZ_CP028429.1
NZ_CP028432.1
NZ_CP028435.1
NZ_CP028437.1
NZ_CP028439.1
NZ_CP028440.1
NZ_CP028441.1
NZ_CP028460.1
NZ_CP028468.1
NZ_CP028470.1
NZ_CP028478.1
NZ_CP028481.1
NZ_CP028482.1
NZ_CP028483.1
NZ_CP028487.1
NZ_CP028490.1
NZ_CP028491.1
NZ_CP028514.1
NZ_CP028516.1
NZ_CP028538.2
NZ_CP028542.2
NZ_CP028548.1
NZ_CP028555.1
NZ_CP028568.1
NZ_CP028574.1
NZ_CP028578.2
NZ_CP028583.1
NZ_CP028584.2
NZ_CP028589.1
NZ_CP028592.1
NZ_CP028596.1
NZ_CP028598.1
NZ_CP028600.1
NZ_CP028603.1
NZ_CP028607.1
NZ_CP028609.1
NZ_CP028614.1
NZ_CP028617.1
NZ_CP028620.1
NZ_CP028623.1
NZ_CP028626.1
NZ_CP028629.1
NZ_CP028632.1
NZ_CP028635.1
NZ_CP028638.1
NZ_CP028641.1
NZ_CP028644.1
NZ_CP028647.1
NZ_CP028650.1
NZ_CP028652.1
NZ_CP028654.1
NZ_CP028656.1
NZ_CP028659.1
NZ_CP028662.1
NZ_CP028665.1
NZ_CP028668.1
NZ_CP028671.1
NZ_CP028674.1
NZ_CP028677.1
NZ_CP028680.1
NZ_CP028683.1
NZ_CP028685.1
NZ_CP028687.1
NZ_CP028690.1
NZ_CP028693.1
NZ_CP028695.1
NZ_CP028698.1
NZ_CP028700.1
NZ_CP028702.1
NZ_CP028703.1
NZ_CP028716.1
NZ_CP028720.1
NZ_CP028724.1
NZ_CP028727.1
NZ_CP028729.1
NZ_CP028730.1
NZ_CP028731.1
NZ_CP028783.1
NZ_CP028787.2
NZ_CP028793.1
NZ_CP028797.1
NZ_CP028800.1
NZ_CP028806.1
NZ_CP028811.1
NZ_CP028813.1
NZ_CP028826.1
NZ_CP028827.1
NZ_CP028828.1
NZ_CP028833.1
NZ_CP028835.1
NZ_CP028841.1
NZ_CP028842.1
NZ_CP028859.1
NZ_CP028861.1
NZ_CP028872.1
NZ_CP028884.1
NZ_CP028892.1
NZ_CP028893.1
NZ_CP028894.1
NZ_CP028895.1
NZ_CP028899.1
NZ_CP028900.1
NZ_CP028909.1
NZ_CP028910.1
NZ_CP028911.1
NZ_CP028912.1
NZ_CP028917.1
NZ_CP028923.1
NZ_CP028926.1
NZ_CP028927.1
NZ_CP028932.1
NZ_CP028933.1
NZ_CP028946.1
NZ_CP028947.1
NZ_CP028948.1
NZ_CP028949.1
NZ_CP028950.1
NZ_CP028951.1
NZ_CP028953.1
NZ_CP028956.1
NZ_CP028974.1
NZ_CP028977.1
NZ_CP028990.1
NZ_CP028994.1
NZ_CP029001.1
NZ_CP029003.1
NZ_CP029004.1
NZ_CP029029.1
NZ_CP029030.1
NZ_CP029031.1
NZ_CP029032.1
NZ_CP029034.1
NZ_CP029035.1
NZ_CP029036.1
NZ_CP029038.1
NZ_CP029039.1
NZ_CP029040.1
NZ_CP029041.1
NZ_CP029042.1
NZ_CP029043.1
NZ_CP029057.1
NZ_CP029065.1
NZ_CP029066.1
NZ_CP029069.1
NZ_CP029070.1
NZ_CP029071.1
NZ_CP029072.1
NZ_CP029074.1
NZ_CP029075.1
NZ_CP029080.1
NZ_CP029082.1
NZ_CP029084.1
NZ_CP029086.1
NZ_CP029087.1
NZ_CP029088.1
NZ_CP029089.1
NZ_CP029090.1
NZ_CP029093.1
NZ_CP029097.1
NZ_CP029099.1
NZ_CP029108.1
NZ_CP029111.1
NZ_CP029115.1
NZ_CP029122.1
NZ_CP029126.1
NZ_CP029128.1
NZ_CP029133.1
NZ_CP029137.1
NZ_CP029141.1
NZ_CP029145.1
NZ_CP029146.1
NZ_CP029152.1
NZ_CP029154.1
NZ_CP029164.1
NZ_CP029166.1
NZ_CP029172.1
NZ_CP029175.1
NZ_CP029185.2
NZ_CP029186.1
NZ_CP029187.1
NZ_CP029188.1
NZ_CP029198.1
NZ_CP029202.1
NZ_CP029205.1
NZ_CP029206.1
NZ_CP029210.1
NZ_CP029231.1
NZ_CP029236.1
NZ_CP029237.1
NZ_CP029238.1
NZ_CP029239.1
NZ_CP029242.1
NZ_CP029246.1
NZ_CP029254.1
NZ_CP029255.1
NZ_CP029256.1
NZ_CP029295.1
NZ_CP029323.1
NZ_CP029332.1
NZ_CP029336.1
NZ_CP029343.1
NZ_CP029349.1
NZ_CP029351.1
NZ_CP029361.1
NZ_CP029364.1
NZ_CP029369.1
NZ_CP029371.1
NZ_CP029372.1
NZ_CP029373.1
NZ_CP029378.1
NZ_CP029384.1
NZ_CP029388.1
NZ_CP029397.1
NZ_CP029398.1
NZ_CP029420.1
NZ_CP029425.1
NZ_CP029432.1
NZ_CP029437.1
NZ_CP029443.1
NZ_CP029451.1
NZ_CP029454.1
NZ_CP029458.1
NZ_CP029461.1
NZ_CP029462.1
NZ_CP029463.1
NZ_CP029464.1
NZ_CP029465.1
NZ_CP029468.1
NZ_CP029473.1
NZ_CP029474.1
NZ_CP029476.1
NZ_CP029477.1
NZ_CP029480.1
NZ_CP029487.1
NZ_CP029490.1
NZ_CP029491.1
NZ_CP029492.1
NZ_CP029494.1
NZ_CP029536.1
NZ_CP029543.1
NZ_CP029544.1
NZ_CP029546.1
NZ_CP029559.1
NZ_CP029560.1
NZ_CP029561.1
NZ_CP029567.1
NZ_CP029568.1
NZ_CP029569.1
NZ_CP029574.1
NZ_CP029576.1
NZ_CP029579.1
NZ_CP029582.1
NZ_CP029587.1
NZ_CP029590.1
NZ_CP029593.1
NZ_CP029595.1
NZ_CP029597.1
NZ_CP029603.1
NZ_CP029604.1
NZ_CP029605.1
NZ_CP029607.1
NZ_CP029608.1
NZ_CP029609.1
NZ_CP029610.1
NZ_CP029612.1
NZ_CP029613.1
NZ_CP029614.1
NZ_CP029615.1
NZ_CP029616.1
NZ_CP029621.1
NZ_CP029627.1
NZ_CP029629.1
NZ_CP029644.1
NZ_CP029646.1
NZ_CP029649.1
NZ_CP029652.1
NZ_CP029653.1
NZ_CP029655.1
NZ_CP029657.1
NZ_CP029658.1
NZ_CP029660.1
NZ_CP029663.1
NZ_CP029664.1
NZ_CP029667.1
NZ_CP029669.1
NZ_CP029671.1
NZ_CP029673.1
NZ_CP029675.1
NZ_CP029678.1
NZ_CP029680.1
NZ_CP029681.1
NZ_CP029684.1
NZ_CP029685.1
NZ_CP029686.1
NZ_CP029687.1
NZ_CP029689.1
NZ_CP029692.1
NZ_CP029693.1
NZ_CP029694.1
NZ_CP029707.1
NZ_CP029715.1
NZ_CP029722.1
NZ_CP029725.1
NZ_CP029736.1
NZ_CP029738.1
NZ_CP029741.1
NZ_CP029745.1
NZ_CP029746.1
NZ_CP029747.1
NZ_CP029756.1
NZ_CP029757.1
NZ_CP029760.1
NZ_CP029773.1
NZ_CP029774.1
NZ_CP029788.1
NZ_CP029800.1
NZ_CP029804.1
NZ_CP029805.1
NZ_CP029808.1
NZ_CP029810.1
NZ_CP029811.1
NZ_CP029812.1
NZ_CP029813.1
NZ_CP029814.1
NZ_CP029815.1
NZ_CP029816.1
NZ_CP029818.1
NZ_CP029839.1
NZ_CP029840.1
NZ_CP029843.1
NZ_CP029844.1
NZ_CP029846.1
NZ_CP029848.1
NZ_CP029850.1
NZ_CP029852.1
NZ_CP029853.1
NZ_CP029855.1
NZ_CP029856.1
NZ_CP029858.1
NZ_CP029861.1
NZ_CP029862.1
NZ_CP029863.1
NZ_CP029864.1
NZ_CP029866.1
NZ_CP029868.1
NZ_CP029870.1
NZ_CP029872.1
NZ_CP029873.1
NZ_CP029875.1
NZ_CP029878.1
NZ_CP029880.1
NZ_CP029881.1
NZ_CP029882.1
NZ_CP029883.1
NZ_CP029885.1
NZ_CP029886.1
NZ_CP029888.1
NZ_CP029890.1
NZ_CP029892.1
NZ_CP029894.1
NZ_CP029896.1
NZ_CP029897.1
NZ_CP029899.1
NZ_CP029900.1
NZ_CP029902.1
NZ_CP029904.1
NZ_CP029906.1
NZ_CP029907.1
NZ_CP029908.1
NZ_CP029909.1
NZ_CP029911.1
NZ_CP029913.1
NZ_CP029914.1
NZ_CP029915.1
NZ_CP029917.1
NZ_CP029918.1
NZ_CP029919.1
NZ_CP029920.1
NZ_CP029922.1
NZ_CP029923.1
NZ_CP029925.1
NZ_CP029927.1
NZ_CP029928.1
NZ_CP029930.1
NZ_CP029932.1
NZ_CP029933.1
NZ_CP029936.1
NZ_CP029938.1
NZ_CP029940.1
NZ_CP029942.1
NZ_CP029944.1
NZ_CP029945.1
NZ_CP029946.1
NZ_CP029949.1
NZ_CP029950.1
NZ_CP029952.1
NZ_CP029954.1
NZ_CP029956.1
NZ_CP029958.1
NZ_CP029959.1
NZ_CP029960.1
NZ_CP029962.1
NZ_CP029964.1
NZ_CP029966.1
NZ_CP029973.1
NZ_CP029981.1
NZ_CP029991.1
NZ_CP029992.1
NZ_CP029995.1
NZ_CP029999.1
NZ_CP030002.1
NZ_CP030005.1
NZ_CP030007.1
NZ_CP030024.1
NZ_CP030031.1
NZ_CP030032.1
NZ_CP030041.1
NZ_CP030042.1
NZ_CP030045.1
NZ_CP030051.1
NZ_CP030062.1
NZ_CP030076.1
NZ_CP030083.1
NZ_CP030086.1
NZ_CP030093.1
NZ_CP030094.1
NZ_CP030095.1
NZ_CP030097.1
NZ_CP030103.1
NZ_CP030105.1
NZ_CP030106.1
NZ_CP030110.1
NZ_CP030111.1
NZ_CP030117.1
NZ_CP030124.1
NZ_CP030125.1
NZ_CP030126.1
NZ_CP030136.1
NZ_CP030137.1
NZ_CP030138.1
NZ_CP030140.1
NZ_CP030141.1
NZ_CP030142.1
NZ_CP030147.1
NZ_CP030150.1
NZ_CP030171.1
NZ_CP030172.1
NZ_CP030173.1
NZ_CP030174.1
NZ_CP030175.1
NZ_CP030180.1
NZ_CP030181.1
NZ_CP030185.1
NZ_CP030190.1
NZ_CP030194.1
NZ_CP030196.1
NZ_CP030202.1
NZ_CP030203.1
NZ_CP030207.1
NZ_CP030209.1
NZ_CP030211.1
NZ_CP030217.1
NZ_CP030223.1
NZ_CP030225.1
NZ_CP030231.1
NZ_CP030233.1
NZ_CP030235.1
NZ_CP030238.1
NZ_CP030239.1
NZ_CP030240.1
NZ_CP030241.1
NZ_CP030246.1
NZ_CP030269.1
NZ_CP030271.1
NZ_CP030272.1
NZ_CP030278.1
NZ_CP030279.1
NZ_CP030288.1
NZ_CP030323.1
NZ_CP030326.1
NZ_CP030327.1
NZ_CP030328.1
NZ_CP030331.1
NZ_CP030337.1
NZ_CP030341.1
NZ_CP030347.1
NZ_CP030351.1
NZ_CP030356.1
NZ_CP030357.1
NZ_CP030361.1
NZ_CP030364.1
NZ_CP030369.1
NZ_CP030716.1
NZ_CP030750.1
NZ_CP030751.1
NZ_CP030752.1
NZ_CP030753.1
NZ_CP030760.1
NZ_CP030767.1
NZ_CP030768.1
NZ_CP030777.1
NZ_CP030778.2
NZ_CP030781.1
NZ_CP030783.2
NZ_CP030787.2
NZ_CP030788.1
NZ_CP030789.1
NZ_CP030794.1
NZ_CP030797.1
NZ_CP030838.1
NZ_CP030845.1
NZ_CP030860.1
NZ_CP030861.1
NZ_CP030862.1
NZ_CP030880.1
NZ_CP030881.1
NZ_CP030910.1
NZ_CP030911.1
NZ_CP030912.1
NZ_CP030913.1
NZ_CP030919.1
NZ_CP030923.1
NZ_CP030926.1
NZ_CP030930.1
NZ_CP030932.1
NZ_CP030936.1
NZ_CP030939.1
NZ_CP030980.1
NZ_CP030982.1
NZ_CP031003.1
NZ_CP031011.1
NZ_CP031027.1
NZ_CP031054.1
NZ_CP031055.1
NZ_CP031056.1
NZ_CP031057.1
NZ_CP031059.1
NZ_CP031078.1
NZ_CP031088.1
NZ_CP031097.1
NZ_CP031098.1
NZ_CP031105.1
NZ_CP031115.1
NZ_CP031126.1
NZ_CP031130.1
NZ_CP031131.1
NZ_CP031133.1
NZ_CP031134.1
NZ_CP031140.1
NZ_CP031141.1
NZ_CP031145.1
NZ_CP031146.1
NZ_CP031154.1
NZ_CP031158.1
NZ_CP031169.1
NZ_CP031174.1
NZ_CP031182.1
NZ_CP031185.1
NZ_CP031188.1
NZ_CP031195.1
NZ_CP031198.1
NZ_CP031208.1
NZ_CP031214.1
NZ_CP031215.1
NZ_CP031217.1
NZ_CP031218.1
NZ_CP031219.1
NZ_CP031221.1
NZ_CP031231.1
NZ_CP031236.1
NZ_CP031237.1
NZ_CP031238.1
NZ_CP031239.1
NZ_CP031240.1
NZ_CP031241.1
NZ_CP031242.1
NZ_CP031243.1
NZ_CP031245.1
NZ_CP031246.1
NZ_CP031247.1
NZ_CP031248.1
NZ_CP031249.1
NZ_CP031250.1
NZ_CP031251.1
NZ_CP031252.1
NZ_CP031253.1
NZ_CP031254.1
NZ_CP031255.1
NZ_CP031256.1
NZ_CP031257.1
NZ_CP031263.1
NZ_CP031290.1
NZ_CP031293.1
NZ_CP031316.1
NZ_CP031318.1
NZ_CP031321.1
NZ_CP031324.1
NZ_CP031325.1
NZ_CP031326.1
NZ_CP031328.1
NZ_CP031329.1
NZ_CP031330.1
NZ_CP031331.1
NZ_CP031332.1
NZ_CP031333.1
NZ_CP031334.1
NZ_CP031335.1
NZ_CP031336.1
NZ_CP031338.1
NZ_CP031356.1
NZ_CP031359.1
NZ_CP031367.1
NZ_CP031368.1
NZ_CP031376.1
NZ_CP031380.1
NZ_CP031396.1
NZ_CP031412.1
NZ_CP031414.1
NZ_CP031415.1
NZ_CP031418.1
NZ_CP031421.1
NZ_CP031422.1
NZ_CP031423.1
NZ_CP031424.1
NZ_CP031425.1
NZ_CP031442.1
NZ_CP031443.1
NZ_CP031444.1
NZ_CP031447.1
NZ_CP031449.2
NZ_CP031450.1
NZ_CP031455.1
NZ_CP031456.1
NZ_CP031457.1
NZ_CP031458.1
NZ_CP031459.1
NZ_CP031460.1
NZ_CP031462.1
NZ_CP031463.1
NZ_CP031464.1
NZ_CP031466.1
NZ_CP031467.1
NZ_CP031469.1
NZ_CP031472.1
NZ_CP031473.1
NZ_CP031476.1
NZ_CP031477.1
NZ_CP031513.1
NZ_CP031537.1
NZ_CP031538.1
NZ_CP031545.1
NZ_CP031546.1
NZ_CP031551.1
NZ_CP031552.1
NZ_CP031553.1
NZ_CP031554.1
NZ_CP031555.1
NZ_CP031556.1
NZ_CP031558.1
NZ_CP031560.1
NZ_CP031562.1
NZ_CP031565.1
NZ_CP031571.1
NZ_CP031574.1
NZ_CP031577.1
NZ_CP031609.1
NZ_CP031611.1
NZ_CP031612.1
NZ_CP031613.1
NZ_CP031617.1
NZ_CP031618.1
NZ_CP031619.1
NZ_CP031620.1
NZ_CP031621.1
NZ_CP031622.1
NZ_CP031623.1
NZ_CP031624.1
NZ_CP031625.1
NZ_CP031626.1
NZ_CP031627.1
NZ_CP031628.1
NZ_CP031629.1
NZ_CP031631.1
NZ_CP031632.1
NZ_CP031633.1
NZ_CP031634.1
NZ_CP031635.1
NZ_CP031636.1
NZ_CP031637.1
NZ_CP031638.1
NZ_CP031639.1
NZ_CP031640.1
NZ_CP031641.1
NZ_CP031642.1
NZ_CP031643.1
NZ_CP031648.1
NZ_CP031649.1
NZ_CP031653.1
NZ_CP031659.1
NZ_CP031660.1
NZ_CP031661.1
NZ_CP031664.1
NZ_CP031667.1
NZ_CP031670.1
NZ_CP031673.1
NZ_CP031674.1
NZ_CP031677.1
NZ_CP031678.1
NZ_CP031679.1
NZ_CP031680.1
NZ_CP031681.1
NZ_CP031682.1
NZ_CP031683.1
NZ_CP031684.1
NZ_CP031685.1
NZ_CP031686.1
NZ_CP031687.1
NZ_CP031688.1
NZ_CP031689.1
NZ_CP031690.1
NZ_CP031691.1
NZ_CP031692.1
NZ_CP031697.1
NZ_CP031698.1
NZ_CP031701.1
NZ_CP031702.1
NZ_CP031703.1
NZ_CP031716.1
NZ_CP031721.1
NZ_CP031726.1
NZ_CP031734.1
NZ_CP031738.1
NZ_CP031742.1
NZ_CP031750.1
NZ_CP031751.1
NZ_CP031756.1
NZ_CP031759.1
NZ_CP031760.1
NZ_CP031761.1
NZ_CP031762.1
NZ_CP031770.1
NZ_CP031779.1
NZ_CP031780.1
NZ_CP031781.1
NZ_CP031782.1
NZ_CP031787.1
NZ_CP031789.1
NZ_CP031792.1
NZ_CP031795.1
NZ_CP031798.1
NZ_CP031800.1
NZ_CP031808.1
NZ_CP031810.1
NZ_CP031814.1
NZ_CP031817.1
NZ_CP031833.1
NZ_CP031835.1
NZ_CP031837.1
NZ_CP031838.1
NZ_CP031839.1
NZ_CP031849.1
NZ_CP031881.1
NZ_CP031885.1
NZ_CP031898.1
NZ_CP031902.1
NZ_CP031906.1
NZ_CP031908.1
NZ_CP031910.1
NZ_CP031912.1
NZ_CP031913.1
NZ_CP031916.1
NZ_CP031919.1
NZ_CP031922.1
NZ_CP031941.1
NZ_CP031948.1
NZ_CP031952.1
NZ_CP031961.1
NZ_CP031962.1
NZ_CP031968.1
NZ_CP031971.1
NZ_CP032050.1
NZ_CP032051.1
NZ_CP032052.1
NZ_CP032056.1
NZ_CP032057.1
NZ_CP032090.1
NZ_CP032093.1
NZ_CP032094.1
NZ_CP032096.1
NZ_CP032097.1
NZ_CP032098.1
NZ_CP032099.1
NZ_CP032100.1
NZ_CP032101.1
NZ_CP032126.1
NZ_CP032144.1
NZ_CP032146.1
NZ_CP032153.1
NZ_CP032154.1
NZ_CP032159.1
NZ_CP032163.1
NZ_CP032167.1
NZ_CP032175.1
NZ_CP032178.1
NZ_CP032184.1
NZ_CP032185.1
NZ_CP032194.1
NZ_CP032200.1
NZ_CP032201.1
NZ_CP032204.1
NZ_CP032207.1
NZ_CP032213.1
NZ_CP032214.1
NZ_CP032222.1
NZ_CP032229.1
NZ_CP032237.1
NZ_CP032257.1
NZ_CP032261.1
NZ_CP032265.1
NZ_CP032266.1
NZ_CP032295.1
NZ_CP032296.1
NZ_CP032308.1
NZ_CP032310.1
NZ_CP032312.1
NZ_CP032315.1
NZ_CP032316.1
NZ_CP032321.1
NZ_CP032329.1
NZ_CP032339.1
NZ_CP032345.1
NZ_CP032354.1
NZ_CP032359.1
NZ_CP032364.1
NZ_CP032379.1
NZ_CP032384.1
NZ_CP032387.1
NZ_CP032390.1
NZ_CP032393.1
NZ_CP032396.1
NZ_CP032398.1
NZ_CP032400.1
NZ_CP032401.1
NZ_CP032402.1
NZ_CP032410.1
NZ_CP032412.1
NZ_CP032426.1
NZ_CP032427.1
NZ_CP032429.1
NZ_CP032444.1
NZ_CP032446.1
NZ_CP032449.1
NZ_CP032451.1
NZ_CP032460.1
NZ_CP032464.1
NZ_CP032466.1
NZ_CP032471.1
NZ_CP032472.1
NZ_CP032473.1
NZ_CP032474.1
NZ_CP032475.1
NZ_CP032476.1
NZ_CP032477.1
NZ_CP032478.1
NZ_CP032479.1
NZ_CP032480.1
NZ_CP032481.1
NZ_CP032485.1
NZ_CP032506.1
NZ_CP032513.1
NZ_CP032515.1
NZ_CP032521.1
NZ_CP032522.1
NZ_CP032523.1
NZ_CP032527.1
NZ_CP032538.1
NZ_CP032542.1
NZ_CP032552.1
NZ_CP032566.1
NZ_CP032569.1
NZ_CP032608.1
NZ_CP032617.1
NZ_CP032618.1
NZ_CP032622.2
NZ_CP032631.1
NZ_CP032633.1
NZ_CP032635.1
NZ_CP032637.1
NZ_CP032640.1
NZ_CP032642.1
NZ_CP032648.1
NZ_CP032652.1
NZ_CP032654.1
NZ_CP032659.1
NZ_CP032665.1
NZ_CP032666.1
NZ_CP032667.1
NZ_CP032680.1
NZ_CP032681.1
NZ_CP032682.1
NZ_CP032694.1
NZ_CP032698.1
NZ_CP032700.1
NZ_CP032707.1
NZ_CP032739.1
NZ_CP032744.1
NZ_CP032751.1
NZ_CP032757.1
NZ_CP032761.1
NZ_CP032788.1
NZ_CP032814.1
NZ_CP032815.1
NZ_CP032816.1
NZ_CP032817.1
NZ_CP032823.1
NZ_CP032825.1
NZ_CP032831.1
NZ_CP032833.1
NZ_CP032839.1
NZ_CP032841.1
NZ_CP032848.1
NZ_CP032849.1
NZ_CP032851.1
NZ_CP032852.1
NZ_CP032853.1
NZ_CP032855.1
NZ_CP032857.1
NZ_CP032860.1
NZ_CP032861.1
NZ_CP032863.1
NZ_CP032865.1
NZ_CP032867.1
NZ_CP032871.1
NZ_CP032872.1
NZ_CP032879.1
NZ_CP032892.1
NZ_CP032897.1
NZ_CP032898.1
NZ_CP032899.1
NZ_CP032900.1
NZ_CP032901.1
NZ_CP032902.1
NZ_CP032903.1
NZ_CP032904.1
NZ_CP032905.1
NZ_CP032906.1
NZ_CP032907.1
NZ_CP032908.1
NZ_CP032909.1
NZ_CP032910.1
NZ_CP032911.1
NZ_CP032912.1
NZ_CP032913.1
NZ_CP032916.1
NZ_CP032917.1
NZ_CP032918.1
NZ_CP032921.1
NZ_CP032922.1
NZ_CP032926.1
NZ_CP032927.1
NZ_CP032986.1
NZ_CP032989.1
NZ_CP032992.1
NZ_CP033019.1
NZ_CP033021.1
NZ_CP033022.1
NZ_CP033023.1
NZ_CP033027.1
NZ_CP033028.1
NZ_CP033031.1
NZ_CP033032.1
NZ_CP033034.1
NZ_CP033035.1
NZ_CP033041.1
NZ_CP033043.1
NZ_CP033044.1
NZ_CP033049.1
NZ_CP033051.1
NZ_CP033052.1
NZ_CP033054.1
NZ_CP033056.1
NZ_CP033058.2
NZ_CP033059.1
NZ_CP033061.1
NZ_CP033065.1
NZ_CP033066.1
NZ_CP033071.1
NZ_CP033079.1
NZ_CP033080.1
NZ_CP033081.1
NZ_CP033090.1
NZ_CP033092.2
NZ_CP033096.1
NZ_CP033098.1
NZ_CP033133.1
NZ_CP033134.1
NZ_CP033135.1
NZ_CP033137.1
NZ_CP033138.1
NZ_CP033141.1
NZ_CP033142.1
NZ_CP033144.1
NZ_CP033145.1
NZ_CP033170.1
NZ_CP033171.1
NZ_CP033172.1
NZ_CP033173.1
NZ_CP033174.1
NZ_CP033175.1
NZ_CP033176.1
NZ_CP033177.1
NZ_CP033178.1
NZ_CP033179.1
NZ_CP033180.1
NZ_CP033181.1
NZ_CP033182.1
NZ_CP033183.1
NZ_CP033184.1
NZ_CP033185.1
NZ_CP033186.1
NZ_CP033187.3
NZ_CP033188.1
NZ_CP033189.1
NZ_CP033190.1
NZ_CP033191.1
NZ_CP033192.1
NZ_CP033193.1
NZ_CP033194.1
NZ_CP033196.1
NZ_CP033197.1
NZ_CP033200.1
NZ_CP033205.1
NZ_CP033206.1
NZ_CP033213.1
NZ_CP033214.1
NZ_CP033216.1
NZ_CP033226.2
NZ_CP033230.1
NZ_CP033250.1
NZ_CP033255.2
NZ_CP033257.2
NZ_CP033335.1
NZ_CP033336.1
NZ_CP033337.1
NZ_CP033338.1
NZ_CP033340.1
NZ_CP033343.1
NZ_CP033344.1
NZ_CP033345.1
NZ_CP033348.2
NZ_CP033350.2
NZ_CP033352.2
NZ_CP033356.2
NZ_CP033378.1
NZ_CP033388.1
NZ_CP033389.1
NZ_CP033396.1
NZ_CP033401.1
NZ_CP033405.1
NZ_CP033426.1
NZ_CP033427.1
NZ_CP033428.1
NZ_CP033430.1
NZ_CP033431.1
NZ_CP033432.1
NZ_CP033438.1
NZ_CP033439.1
NZ_CP033440.1
NZ_CP033466.1
NZ_CP033510.1
NZ_CP033513.1
NZ_CP033515.1
NZ_CP033572.1
NZ_CP033575.1
NZ_CP033576.1
NZ_CP033577.1
NZ_CP033578.1
NZ_CP033580.1
NZ_CP033601.1
NZ_CP033604.1
NZ_CP033605.1
NZ_CP033606.1
NZ_CP033607.1
NZ_CP033608.1
NZ_CP033611.1
NZ_CP033614.1
NZ_CP033621.1
NZ_CP033625.1
NZ_CP033635.1
NZ_CP033683.1
NZ_CP033684.1
NZ_CP033685.1
NZ_CP033686.1
NZ_CP033687.1
NZ_CP033688.1
NZ_CP033690.1
NZ_CP033696.1
NZ_CP033699.1
NZ_CP033701.1
NZ_CP033702.1
NZ_CP033703.1
NZ_CP033704.1
NZ_CP033705.1
NZ_CP033706.1
NZ_CP033707.1
NZ_CP033709.1
NZ_CP033711.1
NZ_CP033713.1
NZ_CP033715.1
NZ_CP033717.1
NZ_CP033718.1
NZ_CP033719.1
NZ_CP033730.1
NZ_CP033732.1
NZ_CP033735.1
NZ_CP033736.1
NZ_CP033737.1
NZ_CP033738.1
NZ_CP033742.1
NZ_CP033744.1
NZ_CP033745.1
NZ_CP033746.1
NZ_CP033747.1
NZ_CP033748.1
NZ_CP033749.1
NZ_CP033750.1
NZ_CP033754.1
NZ_CP033756.1
NZ_CP033760.1
NZ_CP033762.1
NZ_CP033767.1
NZ_CP033768.1
NZ_CP033771.1
NZ_CP033777.1
NZ_CP033780.1
NZ_CP033782.1
NZ_CP033784.1
NZ_CP033787.1
NZ_CP033800.1
NZ_CP033811.1
NZ_CP033814.1
NZ_CP033817.1
NZ_CP033822.1
NZ_CP033828.1
NZ_CP033829.1
NZ_CP033832.1
NZ_CP033833.1
NZ_CP033835.1
NZ_CP033836.1
NZ_CP033837.1
NZ_CP033838.1
NZ_CP033839.1
NZ_CP033840.1
NZ_CP033841.1
NZ_CP033842.1
NZ_CP033843.1
NZ_CP033844.1
NZ_CP033850.1
NZ_CP033861.1
NZ_CP033865.1
NZ_CP033869.1
NZ_CP033884.1
NZ_CP033885.1
NZ_CP033888.1
NZ_CP033896.1
NZ_CP033897.1
NZ_CP033898.1
NZ_CP033902.1
NZ_CP033903.1
NZ_CP033904.1
NZ_CP033905.1
NZ_CP033907.1
NZ_CP033908.1
NZ_CP033909.1
NZ_CP033910.1
NZ_CP033911.1
NZ_CP033912.1
NZ_CP033914.1
NZ_CP033915.1
NZ_CP033920.1
NZ_CP033921.1
NZ_CP033923.1
NZ_CP033924.1
NZ_CP033925.1
NZ_CP033926.1
NZ_CP033928.1
NZ_CP033929.1
NZ_CP033930.1
NZ_CP033931.1
NZ_CP033932.1
NZ_CP033933.1
NZ_CP033934.1
NZ_CP033936.1
NZ_CP033937.1
NZ_CP033946.1
NZ_CP033954.1
NZ_CP033960.1
NZ_CP033967.1
NZ_CP033969.1
NZ_CP033970.1
NZ_CP034015.1
NZ_CP034016.1
NZ_CP034018.1
NZ_CP034020.1
NZ_CP034022.1
NZ_CP034024.1
NZ_CP034026.1
NZ_CP034028.1
NZ_CP034030.1
NZ_CP034032.1
NZ_CP034035.1
NZ_CP034036.1
NZ_CP034037.1
NZ_CP034039.1
NZ_CP034045.1
NZ_CP034053.1
NZ_CP034060.1
NZ_CP034067.1
NZ_CP034071.1
NZ_CP034074.1
NZ_CP034076.1
NZ_CP034077.1
NZ_CP034078.1
NZ_CP034082.1
NZ_CP034086.1
NZ_CP034090.1
NZ_CP034091.1
NZ_CP034092.1
NZ_CP034098.1
NZ_CP034099.1
NZ_CP034101.1
NZ_CP034102.1
NZ_CP034103.1
NZ_CP034104.1
NZ_CP034110.1
NZ_CP034111.1
NZ_CP034115.1
NZ_CP034122.1
NZ_CP034123.1
NZ_CP034129.1
NZ_CP034136.1
NZ_CP034147.1
NZ_CP034148.1
NZ_CP034157.1
NZ_CP034159.1
NZ_CP034162.1
NZ_CP034166.1
NZ_CP034169.1
NZ_CP034171.1
NZ_CP034173.1
NZ_CP034176.1
NZ_CP034179.1
NZ_CP034181.1
NZ_CP034182.1
NZ_CP034191.1
NZ_CP034192.1
NZ_CP034193.1
NZ_CP034200.1
NZ_CP034203.1
NZ_CP034213.1
NZ_CP034230.1
NZ_CP034232.1
NZ_CP034233.1
NZ_CP034240.1
NZ_CP034241.1
NZ_CP034242.1
NZ_CP034243.1
NZ_CP034248.1
NZ_CP034249.1
NZ_CP034276.1
NZ_CP034281.1
NZ_CP034309.1
NZ_CP034314.1
NZ_CP034315.1
NZ_CP034327.1
NZ_CP034333.1
NZ_CP034334.1
NZ_CP034335.1
NZ_CP034336.1
NZ_CP034337.1
NZ_CP034338.1
NZ_CP034349.1
NZ_CP034354.1
NZ_CP034358.1
NZ_CP034367.1
NZ_CP034368.1
NZ_CP034369.1
NZ_CP034389.1
NZ_CP034393.1
NZ_CP034395.1
NZ_CP034399.1
NZ_CP034404.1
NZ_CP034408.1
NZ_CP034409.1
NZ_CP034410.1
NZ_CP034411.1
NZ_CP034412.1
NZ_CP034425.1
NZ_CP034429.1
NZ_CP034434.1
NZ_CP034435.1
NZ_CP034436.1
NZ_CP034438.1
NZ_CP034441.1
NZ_CP034464.1
NZ_CP034466.1
NZ_CP034467.1
NZ_CP034468.1
NZ_CP034469.1
NZ_CP034474.1
NZ_CP034479.1
NZ_CP034481.1
NZ_CP034482.1
NZ_CP034483.1
NZ_CP034484.1
NZ_CP034486.1
NZ_CP034545.1
NZ_CP034546.1
NZ_CP034547.1
NZ_CP034548.1
NZ_CP034551.1
NZ_CP034553.1
NZ_CP034554.1
NZ_CP034555.1
NZ_CP034565.1
NZ_CP034566.1
NZ_CP034569.1
NZ_CP034587.1
NZ_CP034588.1
NZ_CP034589.1
NZ_CP034595.1
NZ_CP034649.1
NZ_CP034653.1
NZ_CP034655.1
NZ_CP034657.1
NZ_CP034662.1
NZ_CP034663.1
NZ_CP034664.1
NZ_CP034665.1
NZ_CP034666.1
NZ_CP034669.1
NZ_CP034670.1
NZ_CP034672.1
NZ_CP034673.1
NZ_CP034678.1
NZ_CP034687.1
NZ_CP034689.1
NZ_CP034694.1
NZ_CP034697.1
NZ_CP034700.1
NZ_CP034702.1
NZ_CP034703.1
NZ_CP034707.1
NZ_CP034713.1
NZ_CP034715.1
NZ_CP034716.1
NZ_CP034717.1
NZ_CP034719.1
NZ_CP034721.1
NZ_CP034723.1
NZ_CP034738.1
NZ_CP034759.1
NZ_CP034760.1
NZ_CP034778.1
NZ_CP034784.1
NZ_CP034787.1
NZ_CP034791.1
NZ_CP034792.1
NZ_CP034794.1
NZ_CP034797.1
NZ_CP034799.1
NZ_CP034801.1
NZ_CP034803.1
NZ_CP034806.1
NZ_CP034808.1
NZ_CP034841.1
NZ_CP034842.1
NZ_CP034943.1
NZ_CP034944.1
NZ_CP034949.1
NZ_CP034953.2
NZ_CP034958.1
NZ_CP034966.1
NZ_CP034968.1
NZ_CP034970.1
NZ_CP034971.1
NZ_CP034998.1
NZ_CP035003.1
NZ_CP035005.1
NZ_CP035007.1
NZ_CP035012.1
NZ_CP035020.1
NZ_CP035031.1
NZ_CP035033.1
NZ_CP035034.1
NZ_CP035054.1
NZ_CP035055.1
NZ_CP035090.1
NZ_CP035091.1
NZ_CP035093.1
NZ_CP035094.1
NZ_CP035101.1
NZ_CP035103.1
NZ_CP035105.1
NZ_CP035106.1
NZ_CP035107.1
NZ_CP035108.1
NZ_CP035110.1
NZ_CP035112.1
NZ_CP035113.1
NZ_CP035123.1
NZ_CP035129.1
NZ_CP035131.1
NZ_CP035136.1
NZ_CP035139.1
NZ_CP035143.1
NZ_CP035150.1
NZ_CP035151.1
NZ_CP035154.1
NZ_CP035156.1
NZ_CP035161.1
NZ_CP035162.1
NZ_CP035163.1
NZ_CP035164.1
NZ_CP035165.1
NZ_CP035166.1
NZ_CP035167.1
NZ_CP035168.1
NZ_CP035174.1
NZ_CP035179.1
NZ_CP035183.1
NZ_CP035184.1
NZ_CP035185.1
NZ_CP035186.1
NZ_CP035187.1
NZ_CP035188.1
NZ_CP035191.1
NZ_CP035214.1
NZ_CP035220.1
NZ_CP035223.1
NZ_CP035224.1
NZ_CP035226.1
NZ_CP035228.1
NZ_CP035230.1
NZ_CP035231.1
NZ_CP035232.1
NZ_CP035266.1
NZ_CP035267.1
NZ_CP035271.1
NZ_CP035276.1
NZ_CP035288.1
NZ_CP035291.1
NZ_CP035294.1
NZ_CP035298.1
NZ_CP035299.1
NZ_CP035305.1
NZ_CP035306.1
NZ_CP035307.1
NZ_CP035309.1
NZ_CP035312.1
NZ_CP035366.1
NZ_CP035368.1
NZ_CP035369.1
NZ_CP035383.1
NZ_CP035385.1
NZ_CP035390.1
NZ_CP035391.1
NZ_CP035393.1
NZ_CP035394.1
NZ_CP035395.1
NZ_CP035397.1
NZ_CP035399.1
NZ_CP035400.1
NZ_CP035401.1
NZ_CP035402.1
NZ_CP035403.1
NZ_CP035404.1
NZ_CP035405.1
NZ_CP035406.1
NZ_CP035410.1
NZ_CP035411.1
NZ_CP035413.1
NZ_CP035414.1
NZ_CP035430.1
NZ_CP035432.1
NZ_CP035434.1
NZ_CP035437.1
NZ_CP035438.1
NZ_CP035439.1
NZ_CP035442.1
NZ_CP035443.1
NZ_CP035444.1
NZ_CP035447.1
NZ_CP035452.1
NZ_CP035455.1
NZ_CP035457.1
NZ_CP035458.1
NZ_CP035464.1
NZ_CP035467.1
NZ_CP035476.1
NZ_CP035477.1
NZ_CP035484.1
NZ_CP035486.1
NZ_CP035497.1
NZ_CP035504.1
NZ_CP035510.1
NZ_CP035516.1
NZ_CP035531.1
NZ_CP035541.1
NZ_CP035556.1
NZ_CP035563.1
NZ_CP035566.1
NZ_CP035571.1
NZ_CP035633.1
NZ_CP035648.1
NZ_CP035654.1
NZ_CP035660.1
NZ_CP035666.1
NZ_CP035668.1
NZ_CP035671.1
NZ_CP035672.1
NZ_CP035715.1
NZ_CP035716.1
NZ_CP035717.1
NZ_CP035718.1
NZ_CP035719.1
NZ_CP035720.1
NZ_CP035738.1
NZ_CP035739.1
NZ_CP035746.1
NZ_CP035765.1
NZ_CP035777.1
NZ_CP035790.1
NZ_CP035791.1
NZ_CP035793.1
NZ_CP035794.1
NZ_CP035795.1
NZ_CP035796.1
NZ_CP035797.1
NZ_CP035798.1
NZ_CP035806.1
NZ_CP035897.1
NZ_CP035905.1
NZ_CP035923.1
NZ_CP035924.1
NZ_CP035926.1
NZ_CP035927.1
NZ_CP035928.1
NZ_CP035929.1
NZ_CP035945.1
NZ_CP036164.1
NZ_CP036165.1
NZ_CP036166.1
NZ_CP036167.1
NZ_CP036168.1
NZ_CP036169.1
NZ_CP036171.1
NZ_CP036177.1
NZ_CP036187.1
NZ_CP036190.1
NZ_CP036199.1
NZ_CP036202.1
NZ_CP036220.1
NZ_CP036245.1
NZ_CP036250.1
NZ_CP036251.1
NZ_CP036252.1
NZ_CP036253.1
NZ_CP036254.1
NZ_CP036255.1
NZ_CP036256.1
NZ_CP036257.1
NZ_CP036258.1
NZ_CP036293.1
NZ_CP036294.1
NZ_CP036295.1
NZ_CP036300.1
NZ_CP036305.1
NZ_CP036310.1
NZ_CP036320.1
NZ_CP036327.1
NZ_CP036335.1
NZ_CP036361.1
NZ_CP036365.1
NZ_CP036371.1
NZ_CP036377.1
NZ_CP036378.1
NZ_CP036401.1
NZ_CP036402.1
NZ_CP036404.1
NZ_CP036419.1
NZ_CP036420.1
NZ_CP036435.1
NZ_CP036438.1
NZ_CP036442.1
NZ_CP036450.1
NZ_CP036451.1
NZ_CP036452.1
NZ_CP036453.1
NZ_CP036454.1
NZ_CP036457.1
NZ_CP036469.1
NZ_CP036487.1
NZ_CP036490.1
NZ_CP036499.1
NZ_CP036500.1
NZ_CP036514.1
NZ_CP036518.1
NZ_CP036529.1
NZ_CP036532.1
NZ_CP036535.1
NZ_CP036536.1
NZ_CP036539.1
NZ_CP036542.1
NZ_CP036546.1
NZ_CP036550.1
NZ_CP036553.1
NZ_CP036555.1
NZ_CP037417.1
NZ_CP037424.1
NZ_CP037427.1
NZ_CP037429.1
NZ_CP037440.1
NZ_CP037734.1
NZ_CP037742.1
NZ_CP037746.1
NZ_CP037747.1
NZ_CP037757.1
NZ_CP037758.1
NZ_CP037759.1
NZ_CP037760.1
NZ_CP037857.1
NZ_CP037861.1
NZ_CP037865.1
NZ_CP037867.1
NZ_CP037891.1
NZ_CP037892.1
NZ_CP037894.1
NZ_CP037900.1
NZ_CP037901.1
NZ_CP037903.1
NZ_CP037910.1
NZ_CP037919.1
NZ_CP037923.1
NZ_CP037925.1
NZ_CP037926.1
NZ_CP037927.1
NZ_CP037939.1
NZ_CP037941.1
NZ_CP037943.1
NZ_CP037945.1
NZ_CP037948.1
NZ_CP037952.1
NZ_CP037960.1
NZ_CP037963.1
NZ_CP037969.1
NZ_CP037970.1
NZ_CP037971.1
NZ_CP037972.1
NZ_CP037973.1
NZ_CP037974.1
NZ_CP037975.1
NZ_CP037976.1
NZ_CP037993.1
NZ_CP037996.1
NZ_CP038009.1
NZ_CP038012.1
NZ_CP038013.1
NZ_CP038015.1
NZ_CP038021.1
NZ_CP038022.1
NZ_CP038026.1
NZ_CP038027.1
NZ_CP038028.1
NZ_CP038029.1
NZ_CP038030.1
NZ_CP038033.1
NZ_CP038138.1
NZ_CP038141.1
NZ_CP038180.1
NZ_CP038186.1
NZ_CP038194.1
NZ_CP038195.1
NZ_CP038213.1
NZ_CP038233.1
NZ_CP038254.1
NZ_CP038256.1
NZ_CP038258.1
NZ_CP038262.1
NZ_CP038268.1
NZ_CP038269.1
NZ_CP038270.1
NZ_CP038271.1
NZ_CP038273.1
NZ_CP038281.1
NZ_CP038431.1
NZ_CP038432.1
NZ_CP038434.1
NZ_CP038438.1
NZ_CP038453.1
NZ_CP038460.1
NZ_CP038462.1
NZ_CP038463.1
NZ_CP038465.1
NZ_CP038467.1
NZ_CP038470.1
NZ_CP038471.1
NZ_CP038500.1
NZ_CP038504.1
NZ_CP038505.1
NZ_CP038507.1
NZ_CP038591.1
NZ_CP038593.1
NZ_CP038595.1
NZ_CP038601.1
NZ_CP038604.1
NZ_CP038608.1
NZ_CP038612.1
NZ_CP038613.1
NZ_CP038634.1
NZ_CP038635.1
NZ_CP038641.1
NZ_CP038642.1
NZ_CP038644.1
NZ_CP038791.1
NZ_CP038805.1
NZ_CP038806.1
NZ_CP038816.1
NZ_CP038819.1
NZ_CP038847.1
NZ_CP038849.1
NZ_CP038850.1
NZ_CP038853.1
NZ_CP038856.1
NZ_CP038857.1
NZ_CP038860.1
NZ_CP038861.1
NZ_CP038871.1
NZ_CP038872.1
NZ_CP038873.1
NZ_CP038874.1
NZ_CP038875.1
NZ_CP039022.1
NZ_CP039025.1
NZ_CP039156.1
NZ_CP039157.1
NZ_CP039160.1
NZ_CP039162.1
NZ_CP039164.1
NZ_CP039167.1
NZ_CP039169.1
NZ_CP039256.1
NZ_CP039258.1
NZ_CP039269.1
NZ_CP039270.1
NZ_CP039277.1
NZ_CP039279.1
NZ_CP039283.1
NZ_CP039287.1
NZ_CP039288.1
NZ_CP039293.1
NZ_CP039296.1
NZ_CP039297.1
NZ_CP039298.1
NZ_CP039327.1
NZ_CP039339.1
NZ_CP039341.1
NZ_CP039343.1
NZ_CP039371.1
NZ_CP039374.1
NZ_CP039380.1
NZ_CP039403.1
NZ_CP039404.1
NZ_CP039434.1
NZ_CP039452.1
NZ_CP039453.1
NZ_CP039457.1
NZ_CP039462.1
NZ_CP039463.1
NZ_CP039465.1
NZ_CP039467.1
NZ_CP039469.1
NZ_CP039471.1
NZ_CP039473.1
NZ_CP039476.1
NZ_CP039477.1
NZ_CP039478.1
NZ_CP039480.1
NZ_CP039482.1
NZ_CP039484.1
NZ_CP039486.1
NZ_CP039487.1
NZ_CP039489.1
NZ_CP039491.1
NZ_CP039493.1
NZ_CP039496.1
NZ_CP039498.1
NZ_CP039499.1
NZ_CP039500.1
NZ_CP039503.1
NZ_CP039509.1
NZ_CP039518.1
NZ_CP039520.1
NZ_CP039546.1
NZ_CP039548.1
NZ_CP039549.1
NZ_CP039558.1
NZ_CP039561.1
NZ_CP039564.1
NZ_CP039565.1
NZ_CP039567.1
NZ_CP039569.1
NZ_CP039572.1
NZ_CP039576.1
NZ_CP039579.1
NZ_CP039582.1
NZ_CP039585.1
NZ_CP039588.1
NZ_CP039591.1
NZ_CP039593.1
NZ_CP039595.1
NZ_CP039599.1
NZ_CP039603.1
NZ_CP039607.1
NZ_CP039610.1
NZ_CP039611.1
NZ_CP039631.1
NZ_CP039633.1
NZ_CP039690.1
NZ_CP039691.1
NZ_CP039692.1
NZ_CP039700.1
NZ_CP039701.1
NZ_CP039702.1
NZ_CP039705.1
NZ_CP039710.1
NZ_CP039713.1
NZ_CP039716.1
NZ_CP039719.1
NZ_CP039721.1
NZ_CP039844.1
NZ_CP039849.1
NZ_CP039850.1
NZ_CP039851.1
NZ_CP039854.1
NZ_CP039856.1
NZ_CP039860.1
NZ_CP039866.1
NZ_CP039867.1
NZ_CP039886.1
NZ_CP039887.1
NZ_CP039888.1
NZ_CP039889.1
NZ_CP039894.1
NZ_CP039895.1
NZ_CP039897.1
NZ_CP039898.1
NZ_CP039903.1
NZ_CP039904.1
NZ_CP039907.1
NZ_CP039908.1
NZ_CP039910.1
NZ_CP039911.1
NZ_CP039916.1
NZ_CP039917.1
NZ_CP039922.1
NZ_CP039923.1
NZ_CP039930.1
NZ_CP039935.1
NZ_CP039963.1
NZ_CP039992.1
NZ_CP039993.1
NZ_CP040006.1
NZ_CP040007.1
NZ_CP040017.1
NZ_CP040021.1
NZ_CP040022.1
NZ_CP040040.1
NZ_CP040047.1
NZ_CP040050.1
NZ_CP040056.1
NZ_CP040058.1
NZ_CP040059.1
NZ_CP040067.1
NZ_CP040080.1
NZ_CP040084.1
NZ_CP040087.1
NZ_CP040098.1
NZ_CP040105.1
NZ_CP040106.1
NZ_CP040127.1
NZ_CP040175.1
NZ_CP040182.1
NZ_CP040229.1
NZ_CP040230.1
NZ_CP040233.1
NZ_CP040235.1
NZ_CP040236.1
NZ_CP040239.1
NZ_CP040244.1
NZ_CP040247.1
NZ_CP040250.1
NZ_CP040255.1
NZ_CP040256.1
NZ_CP040257.1
NZ_CP040259.1
NZ_CP040318.1
NZ_CP040321.1
NZ_CP040348.1
NZ_CP040367.1
NZ_CP040368.1
NZ_CP040374.1
NZ_CP040379.1
NZ_CP040380.1
NZ_CP040390.1
NZ_CP040397.1
NZ_CP040425.1
NZ_CP040441.1
NZ_CP040458.1
NZ_CP040460.1
NZ_CP040463.1
NZ_CP040464.1
NZ_CP040468.1
NZ_CP040500.1
NZ_CP040505.1
NZ_CP040506.1
NZ_CP040507.1
NZ_CP040514.1
NZ_CP040515.1
NZ_CP040527.1
NZ_CP040528.1
NZ_CP040533.1
NZ_CP040539.1
NZ_CP040545.1
NZ_CP040555.1
NZ_CP040560.1
NZ_CP040562.1
NZ_CP040564.1
NZ_CP040566.1
NZ_CP040568.1
NZ_CP040570.1
NZ_CP040572.1
NZ_CP040575.1
NZ_CP040593.1
NZ_CP040606.1
NZ_CP040619.1
NZ_CP040622.1
NZ_CP040623.1
NZ_CP040634.1
NZ_CP040635.1
NZ_CP040643.1
NZ_CP040644.1
NZ_CP040646.1
NZ_CP040648.1
NZ_CP040651.1
NZ_CP040656.1
NZ_CP040665.1
NZ_CP040667.1
NZ_CP040668.1
NZ_CP040676.1
NZ_CP040698.1
NZ_CP040699.1
NZ_CP040700.1
NZ_CP040701.1
NZ_CP040706.1
NZ_CP040709.1
NZ_CP040719.1
NZ_CP040724.1
NZ_CP040740.1
NZ_CP040747.1
NZ_CP040780.1
NZ_CP040782.1
NZ_CP040805.1
NZ_CP040812.1
NZ_CP040829.1
NZ_CP040848.1
NZ_CP040849.1
NZ_CP040875.1
NZ_CP040878.1
NZ_CP040886.1
NZ_CP040887.1
NZ_CP040889.1
NZ_CP040898.1
NZ_CP040900.1
NZ_CP040904.1
NZ_CP040907.1
NZ_CP040918.1
NZ_CP040919.1
NZ_CP040987.1
NZ_CP040988.1
NZ_CP040990.1
NZ_CP040991.1
NZ_CP040993.1
NZ_CP040998.1
NZ_CP041002.1
NZ_CP041005.1
NZ_CP041008.1
NZ_CP041010.1
NZ_CP041011.1
NZ_CP041012.1
NZ_CP041013.1
NZ_CP041014.1
NZ_CP041015.1
NZ_CP041016.1
NZ_CP041017.1
NZ_CP041025.1
NZ_CP041026.1
NZ_CP041029.1
NZ_CP041035.1
NZ_CP041038.1
NZ_CP041040.1
NZ_CP041046.1
NZ_CP041062.1
NZ_CP041066.1
NZ_CP041070.1
NZ_CP041071.1
NZ_CP041082.1
NZ_CP041124.1
NZ_CP041125.1
NZ_CP041126.1
NZ_CP041129.1
NZ_CP041130.1
NZ_CP041131.1
NZ_CP041132.1
NZ_CP041134.1
NZ_CP041143.1
NZ_CP041144.1
NZ_CP041145.1
NZ_CP041146.1
NZ_CP041153.1
NZ_CP041154.1
NZ_CP041159.1
NZ_CP041168.1
NZ_CP041169.1
NZ_CP041170.1
NZ_CP041171.1
NZ_CP041173.1
NZ_CP041176.1
NZ_CP041183.1
NZ_CP041184.1
NZ_CP041193.1
NZ_CP041199.1
NZ_CP041200.1
NZ_CP041201.1
NZ_CP041202.1
NZ_CP041215.1
NZ_CP041224.1
NZ_CP041230.1
NZ_CP041236.1
NZ_CP041237.1
NZ_CP041257.1
NZ_CP041280.1
NZ_CP041300.1
NZ_CP041305.1
NZ_CP041344.1
NZ_FO203512.1
NZ_FO704550.1
NZ_FO704551.1
NZ_FO818637.1
NZ_FO834906.1
NZ_HF545616.1
NZ_HF545617.1
NZ_HF571988.1
NZ_HF572917.1
NZ_HG004426.1
NZ_HG316453.1
NZ_HG322949.1
NZ_HG322950.1
NZ_HG326223.1
NZ_HG738867.1
NZ_HG738868.1
NZ_HG810405.1
NZ_HG813240.1
NZ_HG813242.1
NZ_HG813247.1
NZ_HG813249.1
NZ_HG916765.1
NZ_HG916826.1
NZ_HG917868.1
NZ_HG917869.1
NZ_HG917972.2
NZ_HG934468.1
NZ_HG938353.1
NZ_HG938354.1
NZ_HG938355.1
NZ_HG938356.1
NZ_HG938370.1
NZ_HG938371.1
NZ_HG938372.1
NZ_HG939456.1
NZ_HG941718.1
NZ_HG965802.1
NZ_HG969191.1
NZ_HG969192.1
NZ_KP704286.1
NZ_LC127084.1
NZ_LK021129.1
NZ_LK021130.1
NZ_LK028559.1
NZ_LK055284.1
NZ_LK391695.1
NZ_LK936442.1
NZ_LK936443.1
NZ_LK937696.1
NZ_LM651928.1
NZ_LM993812.1
NZ_LM995445.1
NZ_LM995446.1
NZ_LM997411.1
NZ_LN515398.1
NZ_LN515399.1
NZ_LN554846.1
NZ_LN554847.1
NZ_LN554852.1
NZ_LN554882.1
NZ_LN554883.1
NZ_LN554884.1
NZ_LN589721.1
NZ_LN606600.1
NZ_LN614756.1
NZ_LN614827.1
NZ_LN614830.1
NZ_LN626917.1
NZ_LN649235.1
NZ_LN649259.1
NZ_LN681225.1
NZ_LN681227.1
NZ_LN774769.1
NZ_LN794217.1
NZ_LN824133.1
NZ_LN824140.1
NZ_LN824141.1
NZ_LN831024.1
NZ_LN831025.1
NZ_LN831026.1
NZ_LN831027.1
NZ_LN831029.1
NZ_LN831034.1
NZ_LN831035.1
NZ_LN831036.1
NZ_LN831039.1
NZ_LN831051.1
NZ_LN831776.1
NZ_LN831790.1
NZ_LN832404.1
NZ_LN832559.1
NZ_LN846980.1
NZ_LN846995.1
NZ_LN846996.1
NZ_LN847000.1
NZ_LN847221.1
NZ_LN847241.1
NZ_LN847257.1
NZ_LN847353.1
NZ_LN849008.1
NZ_LN849456.1
NZ_LN854556.1
NZ_LN865143.1
NZ_LN868200.1
NZ_LN868938.1
NZ_LN868943.1
NZ_LN870292.1
NZ_LN871187.1
NZ_LN877293.1
NZ_LN879429.1
NZ_LN879502.1
NZ_LN879547.1
NZ_LN881739.1
NZ_LN890331.1
NZ_LN890518.1
NZ_LN890520.1
NZ_LN890522.1
NZ_LN890524.1
NZ_LN898144.1
NZ_LN906634.1
NZ_LN907858.1
NZ_LN907867.1
NZ_LN908213.1
NZ_LN908249.1
NZ_LN997841.1
NZ_LN997842.1
NZ_LN997846.1
NZ_LN999829.1
NZ_LN999844.1
NZ_LN999987.1
NZ_LN999997.1
NZ_LR025088.1
NZ_LR025092.1
NZ_LR025096.1
NZ_LR025101.1
NZ_LR025108.1
NZ_LR026975.1
NZ_LR027516.1
NZ_LR027517.1
NZ_LR027553.1
NZ_LR027554.1
NZ_LR027869.1
NZ_LR027870.1
NZ_LR027873.1
NZ_LR027874.1
NZ_LR027876.1
NZ_LR027877.1
NZ_LR027878.1
NZ_LR027880.1
NZ_LR031521.1
NZ_LR129840.1
NZ_LR129841.1
NZ_LR129843.1
NZ_LR129844.1
NZ_LR130239.1
NZ_LR130240.1
NZ_LR130509.1
NZ_LR130511.1
NZ_LR130513.1
NZ_LR130515.1
NZ_LR130518.1
NZ_LR130527.1
NZ_LR130528.1
NZ_LR130530.1
NZ_LR130531.1
NZ_LR130532.1
NZ_LR130533.1
NZ_LR130534.1
NZ_LR130535.1
NZ_LR130536.1
NZ_LR130537.1
NZ_LR130538.1
NZ_LR130539.1
NZ_LR130541.1
NZ_LR130543.1
NZ_LR130544.1
NZ_LR130545.1
NZ_LR130548.1
NZ_LR130552.1
NZ_LR130555.1
NZ_LR130562.1
NZ_LR131271.1
NZ_LR131272.1
NZ_LR131273.1
NZ_LR132067.1
NZ_LR133917.1
NZ_LR133932.1
NZ_LR133933.1
NZ_LR133964.1
NZ_LR133996.1
NZ_LR134000.1
NZ_LR134002.1
NZ_LR134031.1
NZ_LR134075.1
NZ_LR134078.1
NZ_LR134079.1
NZ_LR134080.1
NZ_LR134082.1
NZ_LR134083.1
NZ_LR134085.1
NZ_LR134086.1
NZ_LR134087.1
NZ_LR134089.1
NZ_LR134090.1
NZ_LR134091.1
NZ_LR134092.1
NZ_LR134093.1
NZ_LR134094.1
NZ_LR134095.1
NZ_LR134105.1
NZ_LR134116.1
NZ_LR134117.1
NZ_LR134118.1
NZ_LR134135.1
NZ_LR134136.1
NZ_LR134138.1
NZ_LR134139.1
NZ_LR134143.1
NZ_LR134144.1
NZ_LR134151.1
NZ_LR134152.1
NZ_LR134154.1
NZ_LR134155.1
NZ_LR134158.1
NZ_LR134159.1
NZ_LR134160.1
NZ_LR134161.1
NZ_LR134163.1
NZ_LR134164.1
NZ_LR134165.1
NZ_LR134167.1
NZ_LR134168.1
NZ_LR134169.1
NZ_LR134171.1
NZ_LR134173.1
NZ_LR134176.1
NZ_LR134178.1
NZ_LR134187.1
NZ_LR134189.1
NZ_LR134193.1
NZ_LR134195.1
NZ_LR134201.1
NZ_LR134203.1
NZ_LR134205.1
NZ_LR134206.1
NZ_LR134209.1
NZ_LR134213.1
NZ_LR134215.1
NZ_LR134216.1
NZ_LR134220.1
NZ_LR134221.1
NZ_LR134222.1
NZ_LR134224.1
NZ_LR134226.1
NZ_LR134227.1
NZ_LR134228.1
NZ_LR134230.1
NZ_LR134231.1
NZ_LR134232.1
NZ_LR134234.1
NZ_LR134235.1
NZ_LR134236.1
NZ_LR134237.1
NZ_LR134239.1
NZ_LR134240.1
NZ_LR134242.1
NZ_LR134244.1
NZ_LR134247.1
NZ_LR134248.1
NZ_LR134253.1
NZ_LR134263.1
NZ_LR134264.1
NZ_LR134265.1
NZ_LR134266.1
NZ_LR134267.1
NZ_LR134269.1
NZ_LR134271.1
NZ_LR134272.1
NZ_LR134273.1
NZ_LR134274.1
NZ_LR134275.1
NZ_LR134280.1
NZ_LR134282.1
NZ_LR134283.1
NZ_LR134284.1
NZ_LR134287.1
NZ_LR134288.1
NZ_LR134289.1
NZ_LR134290.1
NZ_LR134291.1
NZ_LR134292.1
NZ_LR134293.1
NZ_LR134294.1
NZ_LR134295.1
NZ_LR134296.1
NZ_LR134297.1
NZ_LR134298.1
NZ_LR134299.1
NZ_LR134300.1
NZ_LR134301.1
NZ_LR134302.1
NZ_LR134303.1
NZ_LR134304.1
NZ_LR134305.1
NZ_LR134306.1
NZ_LR134307.1
NZ_LR134308.1
NZ_LR134309.1
NZ_LR134310.1
NZ_LR134311.1
NZ_LR134312.1
NZ_LR134313.1
NZ_LR134314.1
NZ_LR134315.1
NZ_LR134316.1
NZ_LR134318.1
NZ_LR134319.1
NZ_LR134320.1
NZ_LR134321.1
NZ_LR134322.1
NZ_LR134323.1
NZ_LR134324.1
NZ_LR134325.1
NZ_LR134326.1
NZ_LR134327.1
NZ_LR134328.1
NZ_LR134329.1
NZ_LR134330.1
NZ_LR134331.1
NZ_LR134332.1
NZ_LR134333.1
NZ_LR134334.1
NZ_LR134335.1
NZ_LR134336.1
NZ_LR134337.1
NZ_LR134338.1
NZ_LR134339.1
NZ_LR134341.1
NZ_LR134342.1
NZ_LR134343.1
NZ_LR134344.1
NZ_LR134345.1
NZ_LR134346.1
NZ_LR134347.1
NZ_LR134348.1
NZ_LR134349.1
NZ_LR134350.1
NZ_LR134351.1
NZ_LR134352.1
NZ_LR134353.1
NZ_LR134354.1
NZ_LR134355.1
NZ_LR134356.1
NZ_LR134357.1
NZ_LR134358.1
NZ_LR134360.1
NZ_LR134361.1
NZ_LR134363.1
NZ_LR134365.1
NZ_LR134366.1
NZ_LR134369.1
NZ_LR134372.1
NZ_LR134373.1
NZ_LR134374.1
NZ_LR134375.1
NZ_LR134376.1
NZ_LR134377.1
NZ_LR134378.1
NZ_LR134379.1
NZ_LR134380.1
NZ_LR134381.1
NZ_LR134382.1
NZ_LR134383.1
NZ_LR134384.1
NZ_LR134385.1
NZ_LR134386.1
NZ_LR134387.1
NZ_LR134388.1
NZ_LR134390.1
NZ_LR134391.1
NZ_LR134392.1
NZ_LR134393.1
NZ_LR134394.1
NZ_LR134395.1
NZ_LR134396.1
NZ_LR134397.1
NZ_LR134404.1
NZ_LR134406.1
NZ_LR134407.1
NZ_LR134408.1
NZ_LR134409.1
NZ_LR134439.1
NZ_LR134440.1
NZ_LR134441.1
NZ_LR134442.1
NZ_LR134471.1
NZ_LR134472.1
NZ_LR134473.1
NZ_LR134474.1
NZ_LR134475.1
NZ_LR134476.1
NZ_LR134477.1
NZ_LR134478.1
NZ_LR134479.1
NZ_LR134480.1
NZ_LR134481.1
NZ_LR134482.1
NZ_LR134483.1
NZ_LR134484.1
NZ_LR134485.1
NZ_LR134487.1
NZ_LR134488.1
NZ_LR134489.1
NZ_LR134490.1
NZ_LR134491.1
NZ_LR134493.1
NZ_LR134494.1
NZ_LR134495.1
NZ_LR134496.1
NZ_LR134497.1
NZ_LR134498.1
NZ_LR134499.1
NZ_LR134500.1
NZ_LR134501.1
NZ_LR134502.1
NZ_LR134503.1
NZ_LR134504.1
NZ_LR134505.1
NZ_LR134506.1
NZ_LR134507.1
NZ_LR134508.1
NZ_LR134509.1
NZ_LR134510.1
NZ_LR134511.1
NZ_LR134512.1
NZ_LR134513.1
NZ_LR134514.1
NZ_LR134515.1
NZ_LR134516.1
NZ_LR134517.1
NZ_LR134518.1
NZ_LR134519.1
NZ_LR134520.1
NZ_LR134522.1
NZ_LR134523.1
NZ_LR134524.1
NZ_LR134525.1
NZ_LR134526.1
NZ_LR134527.1
NZ_LR134528.1
NZ_LR134529.1
NZ_LR134531.1
NZ_LR134532.1
NZ_LR134533.1
NZ_LR134534.1
NZ_LR134535.1
NZ_LR134536.1
NZ_LR134537.1
NZ_LR134538.1
NZ_LR135168.1
NZ_LR135169.1
NZ_LR135170.1
NZ_LR135174.1
NZ_LR135179.1
NZ_LR135181.1
NZ_LR135185.1
NZ_LR135191.1
NZ_LR135197.1
NZ_LR135203.1
NZ_LR135219.1
NZ_LR135226.1
NZ_LR135235.1
NZ_LR135243.1
NZ_LR135254.1
NZ_LR135258.1
NZ_LR135278.1
NZ_LR135287.1
NZ_LR135293.1
NZ_LR135297.1
NZ_LR135307.1
NZ_LR135317.1
NZ_LR135324.1
NZ_LR135331.1
NZ_LR135339.1
NZ_LR135344.1
NZ_LR135351.1
NZ_LR135357.1
NZ_LR135364.1
NZ_LR135372.1
NZ_LR135384.1
NZ_LR135394.1
NZ_LR135401.1
NZ_LR135408.1
NZ_LR135414.1
NZ_LR135428.1
NZ_LR135435.1
NZ_LR135474.1
NZ_LR135475.1
NZ_LR135482.1
NZ_LR135488.1
NZ_LR135782.1
NZ_LR213452.1
NZ_LR213455.1
NZ_LR213458.1
NZ_LR214938.1
NZ_LR214940.1
NZ_LR214945.1
NZ_LR214950.1
NZ_LR214951.1
NZ_LR214970.1
NZ_LR214971.1
NZ_LR214972.1
NZ_LR214992.1
NZ_LR214997.1
NZ_LR215008.1
NZ_LR215010.1
NZ_LR215022.1
NZ_LR215023.1
NZ_LR215024.1
NZ_LR215028.1
NZ_LR215031.1
NZ_LR215035.1
NZ_LR215036.1
NZ_LR215037.1
NZ_LR215039.1
NZ_LR215041.1
NZ_LR215042.1
NZ_LR215043.1
NZ_LR215044.1
NZ_LR215047.1
NZ_LR215048.1
NZ_LR215049.1
NZ_LR215050.1
NZ_LR215967.1
NZ_LR215968.1
NZ_LR215973.1
NZ_LR215974.1
NZ_LR215977.1
NZ_LR215978.1
NZ_LR215979.1
NZ_LR215980.1
NZ_LR215981.1
NZ_LR215982.1
NZ_LR215983.1
NZ_LR216023.1
NZ_LR216050.1
NZ_LR216053.1
NZ_LR216060.1
NZ_LR216064.1
NZ_LR216065.1
NZ_LR216067.1
NZ_LR217818.1
NZ_LR535679.1
NZ_LR536430.1
NZ_LR536431.1
NZ_LR536450.1
NZ_LR536843.1
NZ_LR588407.1
NZ_LR588408.1
NZ_LR588412.1
NZ_LR590081.1
NZ_LR590082.1
NZ_LR590463.1
NZ_LR590465.1
NZ_LR590466.1
NZ_LR590467.1
NZ_LR590469.1
NZ_LR590470.1
NZ_LR590471.1
NZ_LR590473.1
NZ_LR590474.1
NZ_LR590477.1
NZ_LR590478.1
NZ_LR590479.1
NZ_LR590480.1
NZ_LR590481.1
NZ_LR590482.1
NZ_LR590484.1
NZ_LR590625.1
NZ_LR594033.1
NZ_LR594034.1
NZ_LR594035.1
NZ_LR594036.1
NZ_LR594037.1
NZ_LR594038.1
NZ_LR594040.1
NZ_LR594041.1
NZ_LR594042.1
NZ_LR594043.1
NZ_LR594044.1
NZ_LR594045.1
NZ_LR594046.1
NZ_LR594047.1
NZ_LR594048.1
NZ_LR594049.1
NZ_LR594050.1
NZ_LR594051.1
NZ_LR594052.1
NZ_LR595691.1
NZ_LR595848.1
NZ_LS398098.1
NZ_LS398099.1
NZ_LS398547.1
NZ_LS398548.1
NZ_LS398550.1
NZ_LS398551.1
NZ_LS398552.1
NZ_LS398588.1
NZ_LS398589.1
NZ_LS398590.1
NZ_LS398604.1
NZ_LS398605.1
NZ_LS399318.1
NZ_LS450956.1
NZ_LS450958.1
NZ_LS483250.1
NZ_LS483295.1
NZ_LS483296.1
NZ_LS483297.1
NZ_LS483298.1
NZ_LS483299.1
NZ_LS483300.1
NZ_LS483301.1
NZ_LS483302.1
NZ_LS483303.1
NZ_LS483304.1
NZ_LS483305.1
NZ_LS483306.1
NZ_LS483307.1
NZ_LS483308.1
NZ_LS483309.1
NZ_LS483310.1
NZ_LS483311.1
NZ_LS483312.1
NZ_LS483313.1
NZ_LS483314.1
NZ_LS483315.1
NZ_LS483316.1
NZ_LS483317.1
NZ_LS483318.1
NZ_LS483319.1
NZ_LS483320.1
NZ_LS483321.1
NZ_LS483322.1
NZ_LS483323.1
NZ_LS483324.1
NZ_LS483325.1
NZ_LS483326.1
NZ_LS483327.1
NZ_LS483328.1
NZ_LS483329.1
NZ_LS483330.1
NZ_LS483331.1
NZ_LS483332.1
NZ_LS483333.1
NZ_LS483334.1
NZ_LS483335.1
NZ_LS483336.1
NZ_LS483337.1
NZ_LS483338.1
NZ_LS483339.1
NZ_LS483340.1
NZ_LS483341.1
NZ_LS483342.1
NZ_LS483343.1
NZ_LS483344.1
NZ_LS483345.1
NZ_LS483346.1
NZ_LS483347.1
NZ_LS483348.1
NZ_LS483349.1
NZ_LS483350.1
NZ_LS483351.1
NZ_LS483352.1
NZ_LS483353.1
NZ_LS483354.1
NZ_LS483355.1
NZ_LS483356.1
NZ_LS483357.1
NZ_LS483358.1
NZ_LS483359.1
NZ_LS483360.1
NZ_LS483361.1
NZ_LS483362.1
NZ_LS483363.1
NZ_LS483364.1
NZ_LS483365.1
NZ_LS483366.1
NZ_LS483367.1
NZ_LS483368.1
NZ_LS483369.1
NZ_LS483370.1
NZ_LS483372.1
NZ_LS483373.1
NZ_LS483374.1
NZ_LS483375.1
NZ_LS483376.1
NZ_LS483377.1
NZ_LS483378.1
NZ_LS483379.1
NZ_LS483380.1
NZ_LS483381.1
NZ_LS483382.1
NZ_LS483383.1
NZ_LS483384.1
NZ_LS483385.1
NZ_LS483386.1
NZ_LS483387.1
NZ_LS483388.1
NZ_LS483389.1
NZ_LS483390.1
NZ_LS483391.1
NZ_LS483392.1
NZ_LS483393.1
NZ_LS483394.1
NZ_LS483395.1
NZ_LS483396.1
NZ_LS483397.1
NZ_LS483398.1
NZ_LS483399.1
NZ_LS483400.1
NZ_LS483401.1
NZ_LS483403.1
NZ_LS483404.1
NZ_LS483405.1
NZ_LS483406.1
NZ_LS483407.1
NZ_LS483408.1
NZ_LS483409.1
NZ_LS483410.1
NZ_LS483411.1
NZ_LS483412.1
NZ_LS483413.1
NZ_LS483414.1
NZ_LS483415.1
NZ_LS483416.1
NZ_LS483417.1
NZ_LS483418.1
NZ_LS483419.1
NZ_LS483420.1
NZ_LS483421.1
NZ_LS483422.1
NZ_LS483423.1
NZ_LS483424.1
NZ_LS483425.1
NZ_LS483426.1
NZ_LS483427.1
NZ_LS483428.1
NZ_LS483429.1
NZ_LS483430.1
NZ_LS483431.1
NZ_LS483432.1
NZ_LS483433.1
NZ_LS483434.1
NZ_LS483435.1
NZ_LS483436.1
NZ_LS483437.1
NZ_LS483438.1
NZ_LS483439.1
NZ_LS483440.1
NZ_LS483441.1
NZ_LS483442.1
NZ_LS483443.1
NZ_LS483444.1
NZ_LS483445.1
NZ_LS483446.1
NZ_LS483447.1
NZ_LS483448.1
NZ_LS483449.1
NZ_LS483450.1
NZ_LS483451.1
NZ_LS483452.1
NZ_LS483453.1
NZ_LS483454.1
NZ_LS483455.1
NZ_LS483456.1
NZ_LS483457.1
NZ_LS483458.1
NZ_LS483459.1
NZ_LS483460.1
NZ_LS483461.1
NZ_LS483462.1
NZ_LS483463.1
NZ_LS483464.1
NZ_LS483465.1
NZ_LS483467.1
NZ_LS483468.1
NZ_LS483469.1
NZ_LS483470.1
NZ_LS483471.1
NZ_LS483472.1
NZ_LS483473.1
NZ_LS483474.1
NZ_LS483475.1
NZ_LS483476.1
NZ_LS483477.1
NZ_LS483478.1
NZ_LS483479.1
NZ_LS483480.1
NZ_LS483481.1
NZ_LS483482.1
NZ_LS483484.1
NZ_LS483485.1
NZ_LS483486.1
NZ_LS483487.1
NZ_LS483488.1
NZ_LS483489.1
NZ_LS483491.1
NZ_LS483492.1
NZ_LS483493.1
NZ_LS483496.1
NZ_LS483498.1
NZ_LS483499.1
NZ_LS483500.1
NZ_LS483501.1
NZ_LS483502.1
NZ_LS483503.1
NZ_LS483504.1
NZ_LS483505.1
NZ_LS483506.1
NZ_LS483507.1
NZ_LS483508.1
NZ_LS483509.1
NZ_LS483510.1
NZ_LS483511.1
NZ_LS483512.1
NZ_LS483513.1
NZ_LS483514.1
NZ_LS483515.1
NZ_LS483516.1
NZ_LS483517.1
NZ_LS483518.1
NZ_LS483519.1
NZ_LS483520.1
NZ_LS483521.1
NZ_LS483522.1
NZ_LS483523.1
NZ_LS974444.1
NZ_LS991409.1
NZ_LS991421.1
NZ_LS991949.1
NZ_LS991950.1
NZ_LS991951.1
NZ_LS991952.1
NZ_LS991953.1
NZ_LS991954.1
NZ_LS992166.1
NZ_LS992168.1
NZ_LS992171.1
NZ_LS992175.1
NZ_LS992180.1
NZ_LS992183.1
NZ_LS992185.1
NZ_LS992190.1
NZ_LS992192.1
NZ_LS992663.1
NZ_LS997867.1
NZ_LS997868.1
NZ_LS997973.1
NZ_LS998783.1
NZ_LS998785.1
NZ_LS999205.1
NZ_LS999206.1
NZ_LS999521.1
NZ_LS999560.1
NZ_LT009690.1
NZ_LT220504.1
NZ_LT545678.1
NZ_LT546645.1
NZ_LT549889.1
NZ_LT571436.1
NZ_LT571437.1
NZ_LT571449.1
NZ_LT575468.1
NZ_LT576032.1
NZ_LT576033.1
NZ_LT576034.1
NZ_LT576038.1
NZ_LT576042.1
NZ_LT576787.1
NZ_LT578418.1
NZ_LT578453.1
NZ_LT591904.1
NZ_LT591908.1
NZ_LT592146.1
NZ_LT592150.1
NZ_LT592155.1
NZ_LT592159.1
NZ_LT593929.1
NZ_LT594095.1
NZ_LT596221.1
NZ_LT598657.1
NZ_LT598663.1
NZ_LT598688.1
NZ_LT599049.1
NZ_LT599498.1
NZ_LT601384.1
NZ_LT603683.1
NZ_LT604072.1
NZ_LT604074.1
NZ_LT604076.1
NZ_LT604998.1
NZ_LT605059.1
NZ_LT605205.1
NZ_LT606946.1
NZ_LT606947.1
NZ_LT606949.1
NZ_LT606950.1
NZ_LT606951.1
NZ_LT608328.1
NZ_LT608330.1
NZ_LT615218.1
NZ_LT615227.1
NZ_LT615228.1
NZ_LT615377.1
NZ_LT615378.1
NZ_LT618783.1
NZ_LT618793.1
NZ_LT622246.1
NZ_LT629973.1
NZ_LT630287.1
NZ_LT630450.1
NZ_LT632614.1
NZ_LT632615.1
NZ_LT632616.1
NZ_LT632617.1
NZ_LT634361.1
NZ_LT635456.1
NZ_LT635458.1
NZ_LT635459.1
NZ_LT635460.1
NZ_LT635471.1
NZ_LT635472.1
NZ_LT635473.1
NZ_LT635474.1
NZ_LT635476.1
NZ_LT635477.1
NZ_LT635478.1
NZ_LT671859.1
NZ_LT673656.1
NZ_LT699704.1
NZ_LT700188.1
NZ_LT703505.1
NZ_LT714196.1
NZ_LT795114.1
NZ_LT799839.1
NZ_LT821323.1
NZ_LT827011.1
NZ_LT828648.1
NZ_LT837687.1
NZ_LT838196.1
NZ_LT838200.1
NZ_LT838273.1
NZ_LT853880.1
NZ_LT853882.1
NZ_LT853885.1
NZ_LT854705.1
NZ_LT855376.1
NZ_LT855380.1
NZ_LT882486.1
NZ_LT883142.1
NZ_LT883143.1
NZ_LT883153.1
NZ_LT897797.1
NZ_LT897798.1
NZ_LT897836.1
NZ_LT899436.1
NZ_LT899687.1
NZ_LT900217.1
NZ_LT900338.1
NZ_LT903847.1
NZ_LT904777.1
NZ_LT904852.1
NZ_LT904854.1
NZ_LT904867.1
NZ_LT904868.1
NZ_LT904869.1
NZ_LT904870.1
NZ_LT904871.1
NZ_LT904872.1
NZ_LT904875.1
NZ_LT904876.1
NZ_LT904877.1
NZ_LT904878.1
NZ_LT904881.1
NZ_LT904882.1
NZ_LT904883.1
NZ_LT904884.1
NZ_LT904886.1
NZ_LT904887.1
NZ_LT904888.1
NZ_LT904890.1
NZ_LT904891.1
NZ_LT904893.1
NZ_LT904894.1
NZ_LT905062.1
NZ_LT905063.1
NZ_LT905064.1
NZ_LT905088.1
NZ_LT905090.1
NZ_LT905139.1
NZ_LT905140.1
NZ_LT905142.1
NZ_LT905143.1
NZ_LT906434.1
NZ_LT906435.1
NZ_LT906436.1
NZ_LT906437.1
NZ_LT906438.1
NZ_LT906439.1
NZ_LT906440.1
NZ_LT906441.1
NZ_LT906442.1
NZ_LT906443.1
NZ_LT906444.1
NZ_LT906445.1
NZ_LT906446.1
NZ_LT906447.1
NZ_LT906448.1
NZ_LT906449.1
NZ_LT906450.1
NZ_LT906451.1
NZ_LT906452.1
NZ_LT906453.1
NZ_LT906454.1
NZ_LT906455.1
NZ_LT906456.1
NZ_LT906457.1
NZ_LT906458.1
NZ_LT906459.1
NZ_LT906460.1
NZ_LT906461.1
NZ_LT906462.1
NZ_LT906463.1
NZ_LT906464.1
NZ_LT906465.1
NZ_LT906466.1
NZ_LT906467.1
NZ_LT906468.1
NZ_LT906469.1
NZ_LT906470.1
NZ_LT906471.1
NZ_LT906472.1
NZ_LT906473.1
NZ_LT906474.1
NZ_LT906475.1
NZ_LT906476.1
NZ_LT906477.1
NZ_LT906478.1
NZ_LT906479.1
NZ_LT906480.1
NZ_LT906481.1
NZ_LT906482.1
NZ_LT906483.1
NZ_LT906484.1
NZ_LT906621.1
NZ_LT907975.1
NZ_LT907989.1
NZ_LT907990.1
NZ_LT960611.1
NZ_LT960612.1
NZ_LT960614.1
NZ_LT960777.1
NZ_LT960781.1
NZ_LT960784.1
NZ_LT960788.1
NZ_LT960790.1
NZ_LT962480.1
NZ_LT962481.1
NZ_LT962688.1
NZ_LT962910.1
NZ_LT962911.1
NZ_LT962912.1
NZ_LT962913.1
NZ_LT962914.1
NZ_LT962915.1
NZ_LT962916.1
NZ_LT962917.1
NZ_LT962918.1
NZ_LT962919.1
NZ_LT962920.1
NZ_LT962921.1
NZ_LT962922.1
NZ_LT962923.1
NZ_LT962924.1
NZ_LT962925.1
NZ_LT962926.1
NZ_LT962927.1
NZ_LT962928.1
NZ_LT962929.1
NZ_LT962930.1
NZ_LT962931.1
NZ_LT962932.1
NZ_LT962933.1
NZ_LT962934.1
NZ_LT962935.1
NZ_LT962936.1
NZ_LT962937.1
NZ_LT962938.1
NZ_LT962939.1
NZ_LT962940.1
NZ_LT962941.1
NZ_LT962942.1
NZ_LT962943.1
NZ_LT962944.1
NZ_LT962945.1
NZ_LT962946.1
NZ_LT962947.1
NZ_LT962948.1
NZ_LT962949.1
NZ_LT962950.1
NZ_LT962951.1
NZ_LT962952.1
NZ_LT962953.1
NZ_LT962954.1
NZ_LT963348.1
NZ_LT963349.1
NZ_LT963350.1
NZ_LT963351.1
NZ_LT963352.1
NZ_LT963391.1
NZ_LT963395.1
NZ_LT963402.1
NZ_LT963408.1
NZ_LT963409.1
NZ_LT963436.1
NZ_LT969520.1
NZ_LT985188.1
NZ_LT985192.1
NZ_LT985474.1
NZ_LT985475.1
NZ_LT985476.1
NZ_LT991954.1
NZ_LT992434.1
NZ_LT992435.1
NZ_LT992436.1
NZ_LT992456.1
NZ_LT992458.1
NZ_LT992460.1
NZ_LT992461.1
NZ_LT992462.1
NZ_LT992463.1
NZ_LT992464.1
NZ_LT992465.1
NZ_LT992466.1
NZ_LT992467.1
NZ_LT992468.1
NZ_LT992469.1
NZ_LT992470.1
NZ_LT992471.1
NZ_LT992472.1
NZ_LT992473.1
NZ_LT992474.1
NZ_LT992475.1
NZ_LT992476.1
NZ_LT992477.1
NZ_LT992486.1
NZ_LT992487.1
NZ_LT992488.1
NZ_LT992489.1
NZ_LT992492.1
NZ_LT992493.1
NZ_LT992502.1
NZ_LT993737.1
NZ_LT996889.1
NZ_LT996890.1
NZ_LT996891.1
NZ_LT999998.1
NZ_LT999999.1
