# Supplementary material for: Strain-level bacterial typing directly from patient samples using optical DNA mapping
Source: Commun Med (Lond). 2023 Feb 23;3:31. doi: 10.1038/s43856-023-00259-z (PMC9950433; doi:10.1038/s43856-023-00259-z)
Supplement: Supplementary file 4 — Supplementary Data 3 [file 43856_2023_259_MOESM4_ESM.xlsx]

## Sheet: Escherichia coli
	Strain-level resolution
Accession number	SG_Low	SG_Medium	SG_High	SG_Ultra-High	ST	Clermont's phylogroup
NC_000913.3	1	1	1	1	10	A
NC_002695.2	5	13	39	94	11	E
NC_004337.2	3	9	35	90	245	A
NC_004431.1	9	33	81	170	73	B2
NC_004741.1	3	9	35	90	245	A
NC_007606.1	5	15	42	98	146	B2
NC_007613.1	2	7	29	81	1130	A
NC_007779.1	1	1	1	1	10	A
NC_007946.1	9	33	82	172	95	B2
NC_008253.1	9	33	76	163	127	B2
NC_008258.1	3	9	35	90	634	A
NC_008563.1	9	33	82	172	95	B2
NC_009800.1	1	2	5	18	46	A
NC_009801.1	2	5	10	29	1132	B1
NC_010468.1	1	2	5	16	3021	A
NC_010473.1	1	1	1	1	1060	A
NC_010498.1	8	29	68	149	354	F
NC_010658.1	2	7	29	81	1129	A
NC_011353.1	5	13	39	94	11	E
NC_011415.1	2	5	16	40	156	B1
NC_011601.1	9	31	72	154	15	B2
NC_011741.1	2	5	15	39	1128	B1
NC_011742.1	9	33	82	172	95	B2
NC_011748.1	2	5	19	51	678	B1
NC_011750.1	8	28	66	147	62	F
NC_011993.1	9	33	84	175	135	B2
NC_012759.1	1	1	1	1	10	A
NC_012892.2	1	19	49	111	93	A
NC_012947.1	1	19	49	111	93	A
NC_012967.1	1	19	49	111	93	A
NC_012971.2	1	19	49	111	93	A
NC_013008.1	5	13	39	94	11	E
NC_013353.1	2	5	25	75	17	B1
NC_013361.1	2	6	27	78	21	B1
NC_013364.1	2	6	27	78	16	B1
NC_013654.1	9	32	74	156	131	B2
NC_013941.1	5	13	39	94	335	E
NC_016902.1	2	5	12	33	1079	B1
NC_017328.1	3	9	35	90	245	A
NC_017625.1	1	1	1	1	1060	A
NC_017626.1	7	26	61	142	414	D
NC_017628.1	9	33	82	172	95	B2
NC_017631.1	9	33	81	170	73	B2
NC_017632.1	9	33	82	172	643	B2
NC_017633.1	1	1	2	7	48	A
NC_017634.1	9	33	84	175	135	B2
NC_017635.1	2	5	12	33	1079	B1
NC_017638.1	1	1	1	1	1060	A
NC_017641.1	1	1	4	14	100	A
NC_017646.1	8	28	66	147	62	F
NC_017651.1	9	33	81	170	73	B2
NC_017652.1	9	33	81	170	73	B2
NC_017656.1	5	13	39	94	335	E
NC_017660.1	2	5	12	33	1079	B1
NC_017663.1	1	1	51	118	10	A
NC_017664.1	2	5	12	33	1079	B1
NC_017906.1	5	13	39	94	11	E
NC_018650.1	2	5	19	51	678	B1
NC_018658.1	2	5	19	51	678	B1
NC_018661.1	2	5	19	51	678	B1
NC_020163.1	2	4	8	26	23	C
NC_022364.1	2	5	12	33	1079	B1
NC_022648.1	9	32	74	159	131	B2
NZ_AP017610.1	10	34	88	180	117	G
NZ_AP017617.1	8	29	67	148	457	F
NZ_AP017620.1	8	29	67	148	457	F
NZ_AP018488.1	5	13	39	94	11	E
NZ_AP018784.1	9	32	74	158	131	B2
NZ_AP018796.1	2	6	27	78	16	B1
NZ_AP018802.1	2	6	27	78	16	B1
NZ_AP018808.1	2	6	27	78	21	B1
NZ_CP004056.1	3	9	35	90	245	A
NZ_CP004057.1	3	9	35	90	245	A
NZ_CP006027.1	5	16	45	101	32	D
NZ_CP006262.1	5	16	45	101	6130	D
NZ_CP006632.1	7	27	64	145	5147	D
NZ_CP006636.1	1	2	5	19	46	A
NZ_CP006830.1	9	33	82	172	95	B2
NZ_CP006834.2	10	34	88	180	117	G
NZ_CP007037.1	3	9	35	90	245	A
NZ_CP007133.1	5	16	45	101	6130	D
NZ_CP007136.1	5	16	45	101	32	D
NZ_CP007265.1	1	18	47	104	540	A
NZ_CP007275.1	9	33	82	172	416	B2
NZ_CP007390.1	1	18	47	104	540	A
NZ_CP007391.1	1	18	47	104	540	A
NZ_CP007392.1	7	24	57	138	6131	D
NZ_CP007393.1	7	24	57	138	6131	D
NZ_CP007394.1	7	24	57	138	6131	D
NZ_CP007442.1	2	4	8	26	23	C
NZ_CP007491.1	2	4	8	26	23	C
NZ_CP007592.1	5	12	38	93	1011	D
NZ_CP007594.1	1	1	2	7	48	A
NZ_CP007799.1	9	33	81	170	73	B2
NZ_CP008697.1	8	30	70	152	648	F
NZ_CP008801.1	1	1	1	1	10	A
NZ_CP008805.1	5	13	39	94	11	E
NZ_CP008957.1	5	13	39	94	11	E
NZ_CP009050.1	2	5	19	51	678	B1
NZ_CP009072.1	9	33	81	170	73	B2
NZ_CP009104.1	2	5	24	68	2773	B1
NZ_CP009106.2	2	5	25	73	672	B1
NZ_CP009166.1	1	1	51	119	10	A
NZ_CP009273.1	1	1	1	1	10	A
NZ_CP009644.1	1	1	1	1	10	A
NZ_CP009685.1	1	1	1	1	10	A
NZ_CP009789.1	1	1	1	1	10	A
NZ_CP009859.1	8	30	70	152	648	F
NZ_CP010116.1	7	22	54	135	38	D
NZ_CP010117.1	2	5	19	50	2522	B1
NZ_CP010119.1	2	5	25	75	20	B1
NZ_CP010121.1	7	26	62	143	7063	D
NZ_CP010122.1	2	5	10	28	295	B1
NZ_CP010125.1	2	4	8	24	1426	C
NZ_CP010132.1	2	5	9	27	109	B1
NZ_CP010133.1	2	5	9	27	109	B1
NZ_CP010134.1	2	5	14	36	642	B1
NZ_CP010137.1	1	19	49	110	373	A
NZ_CP010140.1	2	4	8	25	90	C
NZ_CP010145.1	2	5	22	63	58	B1
NZ_CP010148.1	2	5	24	72	1196	B1
NZ_CP010150.1	2	5	24	70	224	B1
NZ_CP010151.1	9	33	79	167	12	B2
NZ_CP010157.1	10	34	88	180	117	G
NZ_CP010160.1	1	1	50	115	193	A
NZ_CP010163.1	1	2	5	19	46	A
NZ_CP010167.1	2	5	17	46	101	B1
NZ_CP010169.1	1	18	47	107	197	A
NZ_CP010170.1	1	18	47	107	197	A
NZ_CP010171.1	1	1	51	119	10	A
NZ_CP010172.1	1	1	1	127	617	A
NZ_CP010176.1	2	5	22	64	297	B1
NZ_CP010177.1	2	5	17	44	1706	B1
NZ_CP010178.1	2	5	23	65	345	B1
NZ_CP010180.1	2	5	24	67	1081	B1
NZ_CP010183.1	2	5	24	67	1081	B1
NZ_CP010186.1	2	5	14	36	278	B1
NZ_CP010191.1	2	5	24	66	5082	B1
NZ_CP010196.1	2	5	14	36	278	B1
NZ_CP010200.1	2	5	21	57	6994	B1
NZ_CP010206.1	2	5	14	36	278	B1
NZ_CP010213.1	2	5	14	36	278	B1
NZ_CP010219.1	2	5	24	67	1081	B1
NZ_CP010221.1	2	5	14	36	278	B1
NZ_CP010226.1	1	2	5	15	216	A
NZ_CP010228.1	2	5	26	76	3519	A
NZ_CP010229.1	2	5	24	71	3574	A
NZ_CP010230.1	2	5	17	44	1706	B1
NZ_CP010231.1	1	1	3	11	48	A
NZ_CP010235.1	2	5	21	56	442	B1
NZ_CP010237.1	1	1	50	114	218	A
NZ_CP010238.1	2	5	15	39	517	B1
NZ_CP010240.1	2	5	25	75	20	B1
NZ_CP010242.1	2	5	16	41	3501	B1
NZ_CP010304.1	5	13	39	94	11	E
NZ_CP010315.1	2	4	8	25	88	C
NZ_CP010344.1	2	5	20	54	847	B1
NZ_CP010371.1	1	1	1	123	10	A
NZ_CP010585.1	1	19	49	111	93	A
NZ_CP010816.1	1	19	49	111	93	A
NZ_CP010876.1	9	32	74	159	131	B2
NZ_CP011018.1	2	5	24	67	5082	B1
NZ_CP011061.1	1	1	1	122	167	A
NZ_CP011113.2	1	1	1	1	10	A
NZ_CP011124.1	1	1	1	1	10	A
NZ_CP011134.1	1	1	1	120	10	A
NZ_CP011320.1	1	1	1	1	10	A
NZ_CP011321.1	1	1	1	1	10	A
NZ_CP011324.1	1	1	1	1	10	A
NZ_CP011331.1	2	5	19	51	678	B1
NZ_CP011343.2	1	1	1	1	10	A
NZ_CP011416.1	2	5	21	58	99	B1
NZ_CP011495.1	1	1	1	1	10	A
NZ_CP011511.1	2	7	29	81	145	A
NZ_CP011915.1	9	33	84	174	141	B2
NZ_CP011938.1	1	19	49	111	93	A
NZ_CP012125.1	1	1	1	1	1060	A
NZ_CP012126.1	1	1	1	1	1060	A
NZ_CP012127.1	1	1	1	1	1060	A
NZ_CP012137.1	3	9	35	90	245	A
NZ_CP012379.1	9	33	78	166	1858	B2
NZ_CP012380.1	2	5	22	63	155	B1
NZ_CP012625.1	9	33	82	172	95	B2
NZ_CP012631.1	9	33	82	172	95	B2
NZ_CP012633.1	9	33	82	172	95	B2
NZ_CP012635.1	9	33	82	172	95	B2
NZ_CP012693.1	2	6	27	78	21	B1
NZ_CP012735.1	3	9	35	90	245	A
NZ_CP012802.1	5	13	39	94	11	E
NZ_CP012868.1	1	1	1	1	10	A
NZ_CP012869.1	1	1	1	1	10	A
NZ_CP012870.1	1	1	1	1	10	A
NZ_CP013025.1	10	34	88	180	117	G
NZ_CP013029.1	2	7	28	79	119	A
NZ_CP013031.1	1	19	49	111	93	A
NZ_CP013112.1	2	4	8	26	410	C
NZ_CP013185.1	2	5	19	51	678	B1
NZ_CP013190.1	1	1	2	6	4	A
NZ_CP013253.1	1	1	1	1	1060	A
NZ_CP013483.1	1	1	1	122	167	A
NZ_CP013658.1	9	32	74	159	131	B2
NZ_CP013662.1	1	3	7	22	329	A
NZ_CP013663.1	2	5	17	47	718	B1
NZ_CP013831.1	9	32	74	159	131	B2
NZ_CP013835.1	9	32	74	159	131	B2
NZ_CP013952.1	1	1	1	1	10	A
NZ_CP014099.2	2	7	30	82	152	U/cryptic
NZ_CP014111.1	9	32	73	155	538	B2
NZ_CP014225.1	1	1	1	1	10	A
NZ_CP014268.2	1	19	49	111	93	A
NZ_CP014269.1	1	19	49	111	93	A
NZ_CP014270.1	1	1	1	1	10	A
NZ_CP014272.1	1	1	1	1	10	A
NZ_CP014314.1	5	13	39	94	11	E
NZ_CP014316.1	9	32	74	159	131	B2
NZ_CP014348.1	1	1	1	1	10	A
NZ_CP014488.1	9	32	74	160	131	B2
NZ_CP014492.1	9	32	74	156	131	B2
NZ_CP014495.1	9	32	74	158	131	B2
NZ_CP014497.1	9	32	74	159	131	B2
NZ_CP014522.1	9	32	74	158	131	B2
NZ_CP014641.1	1	19	49	111	93	A
NZ_CP014642.1	1	19	49	111	93	A
NZ_CP014667.1	9	33	76	163	127	B2
NZ_CP015020.1	5	13	39	94	11	E
NZ_CP015023.1	5	13	39	94	11	E
NZ_CP015069.1	9	32	74	156	131	B2
NZ_CP015074.2	9	32	74	156	131	B2
NZ_CP015076.1	9	32	74	156	131	B2
NZ_CP015085.1	9	32	74	159	131	B2
NZ_CP015138.1	9	32	74	159	131	B2
NZ_CP015159.1	9	32	74	156	131	B2
NZ_CP015228.1	2	5	17	47	718	B1
NZ_CP015229.1	6	20	52	132	1176	D
NZ_CP015240.1	2	5	19	52	1727	B1
NZ_CP015241.1	5	13	39	94	335	E
NZ_CP015244.1	2	5	21	56	442	B1
NZ_CP015831.1	5	13	39	94	11	E
NZ_CP015832.1	5	13	39	94	11	E
NZ_CP015834.1	8	30	70	152	648	F
NZ_CP015842.1	5	13	39	94	11	E
NZ_CP015843.2	5	13	39	94	11	E
NZ_CP015846.1	5	13	39	94	11	E
NZ_CP015912.1	2	5	17	45	7051	B1
NZ_CP015995.1	2	5	22	63	7060	B1
NZ_CP016007.1	9	33	84	174	998	B2
NZ_CP016018.1	1	1	1	1	10	A
NZ_CP016182.2	1	1	1	124	744	A
NZ_CP016358.1	9	33	76	163	127	B2
NZ_CP016497.1	9	33	81	170	73	B2
NZ_CP016546.1	2	5	17	46	359	B1
NZ_CP016625.1	5	13	39	94	11	E
NZ_CP016628.1	2	5	15	38	679	B1
NZ_CP016755.1	5	13	39	94	11	E
NZ_CP016828.1	2	5	19	51	678	B1
NZ_CP017100.1	1	1	1	1	1060	A
NZ_CP017220.1	1	17	46	102	1434	A
NZ_CP017249.1	5	13	39	94	11	E
NZ_CP017251.1	5	13	39	94	11	E
NZ_CP017434.1	5	13	39	94	11	E
NZ_CP017436.1	5	13	39	94	11	E
NZ_CP017438.1	5	13	39	94	11	E
NZ_CP017440.1	5	13	39	94	11	E
NZ_CP017442.1	5	13	39	94	11	E
NZ_CP017444.1	5	13	39	94	11	E
NZ_CP017446.1	5	13	39	94	11	E
NZ_CP017631.1	1	1	4	14	189	A
NZ_CP017669.1	5	13	39	94	11	E
NZ_CP017844.1	1	1	2	6	4	A
NZ_CP018103.1	1	1	1	127	617	A
NZ_CP018109.1	1	1	1	127	617	A
NZ_CP018115.1	1	1	1	127	617	A
NZ_CP018121.1	1	1	1	127	617	A
NZ_CP018206.1	7	22	54	135	38	D
NZ_CP018237.1	5	13	39	94	11	E
NZ_CP018239.1	5	13	39	94	11	E
NZ_CP018241.1	5	13	39	94	11	E
NZ_CP018243.1	5	13	39	94	11	E
NZ_CP018245.1	5	13	39	94	11	E
NZ_CP018247.1	5	13	39	94	11	E
NZ_CP018250.1	5	13	39	94	11	E
NZ_CP018252.1	5	13	39	94	11	E
NZ_CP018323.1	2	5	17	46	101	B1
NZ_CP018801.1	1	1	1	1	10	A
NZ_CP018840.1	2	5	13	35	154	B1
NZ_CP018948.1	2	5	17	46	101	B1
NZ_CP018953.1	9	32	74	159	131	B2
NZ_CP018957.1	7	26	63	144	393	D
NZ_CP018962.1	1	1	1	121	10	A
NZ_CP018965.1	2	4	8	26	410	C
NZ_CP018970.1	9	32	74	159	131	B2
NZ_CP018976.1	7	22	54	135	38	D
NZ_CP018979.1	9	32	74	159	131	B2
NZ_CP018983.1	9	32	74	159	131	B2
NZ_CP018991.1	9	32	74	159	131	B2
NZ_CP018995.1	1	18	47	104	540	A
NZ_CP019000.1	9	32	74	159	131	B2
NZ_CP019005.1	1	1	1	125	44	A
NZ_CP019008.1	9	32	74	160	131	B2
NZ_CP019012.1	9	32	74	159	131	B2
NZ_CP019015.1	9	32	74	159	131	B2
NZ_CP019020.1	9	32	74	160	131	B2
NZ_CP019029.1	8	30	70	152	648	F
NZ_CP019051.1	2	5	16	40	156	B1
NZ_CP019071.1	1	1	1	122	167	A
NZ_CP019213.2	1	1	2	10	48	A
NZ_CP019455.1	9	33	86	177	28	B2
NZ_CP019558.1	2	5	16	42	2144	B1
NZ_CP019560.1	2	5	25	74	1147	B1
NZ_CP019629.1	1	1	1	1	10	A
NZ_CP019777.1	9	33	82	172	95	B2
NZ_CP019903.1	10	34	88	180	117	G
NZ_CP019944.1	5	14	41	96	1266	E
NZ_CP019953.1	2	5	22	62	223	B1
NZ_CP019961.1	1	19	49	109	2223	A
NZ_CP020048.1	2	5	17	46	101	B1
NZ_CP020055.1	2	4	8	26	1809	C
NZ_CP020058.1	1	18	47	106	1408	A
NZ_CP020086.1	3	9	35	90	245	A
NZ_CP020092.1	2	7	33	88	300	B1
NZ_CP020106.1	2	7	33	88	300	B1
NZ_CP020107.1	2	5	26	77	327	B1
NZ_CP020116.1	9	32	74	159	131	B2
NZ_CP020339.1	3	9	35	90	245	A
NZ_CP020495.1	7	23	55	136	405	D
NZ_CP020543.1	1	1	51	116	1721	A
NZ_CP020753.1	3	9	35	90	1024	A
NZ_CP020835.1	1	17	46	102	1434	U/cryptic
NZ_CP020933.1	2	5	17	43	602	B1
NZ_CP021175.1	1	1	1	127	617	A
NZ_CP021179.1	9	32	74	159	131	B2
NZ_CP021202.1	7	23	55	136	405	D
NZ_CP021207.1	9	32	74	157	131	B2
NZ_CP021288.1	9	33	82	172	95	B2
NZ_CP021335.1	2	6	27	78	294	B1
NZ_CP021339.1	2	6	27	78	294	B1
NZ_CP021454.1	9	32	74	159	131	B2
NZ_CP021532.1	1	1	1	122	167	A
NZ_CP021535.1	2	5	17	46	101	B1
NZ_CP021683.1	1	1	1	122	167	A
NZ_CP021689.1	9	32	74	159	131	B2
NZ_CP021691.1	1	1	1	122	167	A
NZ_CP021722.1	2	5	17	46	101	B1
NZ_CP021732.1	1	1	1	127	617	A
NZ_CP021736.1	1	1	1	122	167	A
NZ_CP021840.1	5	14	41	97	219	E
NZ_CP021844.1	5	14	41	97	219	E
NZ_CP021879.1	1	1	1	127	1284	A
NZ_CP021935.1	9	32	74	159	131	B2
NZ_CP022050.2	5	13	39	94	11	E
NZ_CP022086.2	2	5	19	51	678	B1
NZ_CP022154.1	1	3	6	21	635	A
NZ_CP022164.1	8	30	70	151	1485	F
NZ_CP022229.2	7	23	55	136	405	D
NZ_CP022279.1	9	33	83	173	3693	B2
NZ_CP022393.1	2	5	19	53	2521	B1
NZ_CP022407.1	2	7	32	87	655	B1
NZ_CP022664.1	1	1	1	130	10	A
NZ_CP022672.1	2	7	30	82	152	U/cryptic
NZ_CP022686.1	9	33	81	170	73	B2
NZ_CP022689.1	5	13	39	94	11	E
NZ_CP022730.1	9	32	74	160	131	B2
NZ_CP022912.1	1	1	2	6	4	A
NZ_CP022959.1	1	2	5	16	3021	A
NZ_CP023061.1	2	5	19	51	678	B1
NZ_CP023142.1	7	26	60	141	69	D
NZ_CP023346.1	2	5	21	60	443	B1
NZ_CP023349.1	2	5	11	31	5305	B1
NZ_CP023353.1	7	22	54	134	963	D
NZ_CP023357.1	9	33	76	163	127	B2
NZ_CP023359.1	2	5	15	37	539	B1
NZ_CP023364.1	7	22	54	135	38	D
NZ_CP023366.1	8	30	70	152	648	F
NZ_CP023371.1	1	1	1	121	10	A
NZ_CP023377.1	1	2	5	19	46	A
NZ_CP023383.1	1	1	1	124	744	A
NZ_CP023386.1	7	27	65	146	349	D
NZ_CP023388.1	9	33	80	169	929	B2
NZ_CP023531.1	2	5	19	51	678	B1
NZ_CP023535.1	2	5	19	51	678	B1
NZ_CP023541.1	2	5	25	73	672	B1
NZ_CP023673.1	2	7	28	80	659	A
NZ_CP023815.1	8	30	70	152	648	F
NZ_CP023820.1	7	23	55	136	405	D
NZ_CP023826.1	9	32	74	159	131	B2
NZ_CP023834.1	1	1	1	122	167	A
NZ_CP023844.1	9	32	74	159	131	B2
NZ_CP023849.1	9	32	74	159	131	B2
NZ_CP023853.1	9	32	74	159	131	B2
NZ_CP023899.1	2	4	8	26	410	C
NZ_CP023960.1	7	23	55	136	405	D
NZ_CP024056.1	2	7	28	80	659	A
NZ_CP024090.1	1	1	51	116	1721	A
NZ_CP024127.1	1	1	3	12	793	cryptic
NZ_CP024131.1	1	1	4	14	301	A
NZ_CP024134.1	1	1	4	14	301	A
NZ_CP024138.1	10	34	88	180	117	G
NZ_CP024141.1	2	4	8	25	88	C
NZ_CP024147.1	5	15	43	99	2064	E
NZ_CP024223.1	5	11	37	92	182	E
NZ_CP024228.1	1	1	2	3	1312	A
NZ_CP024232.1	1	1	2	6	4	A
NZ_CP024239.1	1	1	2	7	48	A
NZ_CP024240.1	2	5	11	31	5305	B1
NZ_CP024243.1	2	5	22	63	58	B1
NZ_CP024245.1	2	5	14	36	316	B1
NZ_CP024252.1	2	5	21	56	4493	B1
NZ_CP024256.1	1	1	2	3	1312	A
NZ_CP024257.1	1	1	2	3	1312	A
NZ_CP024260.1	1	1	2	6	4	A
NZ_CP024263.1	5	11	37	92	182	E
NZ_CP024266.1	1	1	2	6	2353	A
NZ_CP024269.1	5	11	37	92	182	E
NZ_CP024273.1	5	11	37	92	182	E
NZ_CP024275.1	1	1	2	6	4	A
NZ_CP024278.1	2	5	11	31	7256	B1
NZ_CP024466.1	5	15	42	98	146	B2
NZ_CP024473.1	3	9	35	90	245	A
NZ_CP024479.1	2	5	25	75	17	B1
NZ_CP024618.1	2	7	28	80	659	A
NZ_CP024650.2	9	33	76	163	127	B2
NZ_CP024717.1	9	32	74	159	131	B2
NZ_CP024720.1	9	32	74	159	131	B2
NZ_CP024801.1	2	4	8	26	410	C
NZ_CP024815.1	1	1	1	122	167	A
NZ_CP024821.1	2	5	17	46	101	B1
NZ_CP024826.1	8	29	67	148	457	F
NZ_CP024830.1	1	1	1	122	167	A
NZ_CP024851.1	7	23	55	136	405	D
NZ_CP024855.1	1	1	1	122	167	A
NZ_CP024859.1	1	1	1	122	167	A
NZ_CP024862.1	7	23	55	136	405	D
NZ_CP024886.1	9	33	82	171	144	B2
NZ_CP024889.1	2	5	11	32	448	B1
NZ_CP024978.1	2	7	31	84	764	A
NZ_CP025048.1	1	1	2	9	48	A
NZ_CP025251.1	9	33	76	163	127	B2
NZ_CP025268.1	1	1	1	1	10	A
NZ_CP025318.1	2	5	14	36	795	B1
NZ_CP025328.1	9	33	82	172	95	B2
NZ_CP025401.1	9	33	82	172	95	B2
NZ_CP025520.1	1	1	1	1	1060	A
NZ_CP025627.1	1	1	1	122	167	A
NZ_CP025703.1	9	33	76	163	127	B2
NZ_CP025716.1	9	33	76	163	127	B2
NZ_CP025747.1	1	1	1	130	10	A
NZ_CP025753.1	2	4	8	25	90	C
NZ_CP025840.1	1	2	5	20	398	A
NZ_CP025842.1	1	1	51	117	1564	A
NZ_CP025847.1	2	5	21	60	443	B1
NZ_CP025849.1	2	5	15	39	517	B1
NZ_CP025851.1	1	19	49	109	1201	A
NZ_CP025856.1	2	5	11	31	173	B1
NZ_CP025859.1	1	3	7	23	2332	A
NZ_CP025862.1	2	5	21	60	443	B1
NZ_CP025865.1	2	5	11	32	94	B1
NZ_CP025869.1	2	5	11	32	94	B1
NZ_CP025881.1	2	5	11	32	NA	B1
NZ_CP025892.1	2	5	11	32	94	B1
NZ_CP025903.1	1	1	1	131	10	A
NZ_CP025910.1	2	5	21	60	443	B1
NZ_CP025913.1	1	1	2	3	1312	A
NZ_CP025916.1	2	5	21	60	443	B1
NZ_CP025920.1	2	5	21	60	443	B1
NZ_CP025950.2	1	1	1	127	617	A
NZ_CP026026.1	1	1	1	1	10	A
NZ_CP026027.1	1	1	1	1	10	A
NZ_CP026098.1	3	9	35	90	245	A
NZ_CP026199.1	1	1	1	122	167	A
NZ_CP026202.1	1	3	6	21	399	A
NZ_CP026342.1	1	1	1	1	10	A
NZ_CP026343.1	1	1	1	1	10	A
NZ_CP026344.1	1	1	1	1	10	A
NZ_CP026345.1	1	1	1	1	10	A
NZ_CP026346.1	1	1	1	1	10	A
NZ_CP026347.1	1	1	1	1	10	A
NZ_CP026348.1	1	1	1	1	10	A
NZ_CP026349.1	1	1	1	1	10	A
NZ_CP026350.1	1	1	1	1	10	A
NZ_CP026351.1	1	1	1	1	10	A
NZ_CP026352.1	1	1	1	1	10	A
NZ_CP026353.1	1	1	1	1	10	A
NZ_CP026354.1	1	1	1	1	10	A
NZ_CP026355.1	1	1	1	1	10	A
NZ_CP026356.1	1	1	1	1	10	A
NZ_CP026357.1	1	1	1	1	10	A
NZ_CP026358.1	1	1	1	1	10	A
NZ_CP026359.1	1	1	1	1	10	A
NZ_CP026360.1	1	1	1	1	10	A
NZ_CP026361.1	1	1	1	1	10	A
NZ_CP026399.1	1	3	6	21	399	A
NZ_CP026473.1	2	4	8	26	410	C
NZ_CP026491.1	9	33	82	172	95	B2
NZ_CP026580.2	1	1	1	122	167	A
NZ_CP026612.1	1	1	1	1	10	A
NZ_CP026641.1	1	19	49	111	93	A
NZ_CP026723.1	7	22	54	135	38	D
NZ_CP026731.1	2	7	29	81	145	A
NZ_CP026755.1	8	30	69	150	1276	F
NZ_CP026765.1	3	9	35	90	1024	A
NZ_CP026766.1	2	7	29	81	1273	A
NZ_CP026768.1	3	9	35	90	245	A
NZ_CP026774.1	5	15	42	98	260	B2
NZ_CP026776.1	3	9	35	90	245	A
NZ_CP026780.1	5	15	42	98	146	B2
NZ_CP026782.1	5	15	42	98	146	B2
NZ_CP026784.1	5	15	42	98	146	B2
NZ_CP026786.1	5	15	42	98	146	B2
NZ_CP026788.1	3	9	35	90	245	A
NZ_CP026792.1	3	9	35	90	1022	A
NZ_CP026793.1	3	9	35	90	245	A
NZ_CP026795.1	2	7	29	81	243	A
NZ_CP026799.1	3	9	35	90	631	A
NZ_CP026803.1	3	9	35	90	628	A
NZ_CP026807.1	2	7	29	81	148	A
NZ_CP026810.1	3	9	35	90	1769	A
NZ_CP026811.1	2	7	29	81	145	A
NZ_CP026814.1	2	7	29	81	243	A
NZ_CP026815.1	2	7	29	81	148	A
NZ_CP026819.1	2	7	29	81	148	A
NZ_CP026827.1	2	7	32	85	289	B1
NZ_CP026828.1	2	7	29	81	252	U/cryptic
NZ_CP026831.1	7	25	59	140	290	D
NZ_CP026834.1	2	7	29	81	1739	A
NZ_CP026836.1	3	8	34	89	257	A
NZ_CP026840.1	2	7	29	81	252	A
NZ_CP026853.1	9	33	82	172	95	B2
NZ_CP026877.1	3	8	34	89	1750	U/cryptic
NZ_CP026878.1	5	15	42	98	146	B2
NZ_CP027027.1	3	8	34	89	273	A
NZ_CP027103.1	9	33	75	162	35	B2
NZ_CP027104.1	9	33	75	162	1877	B2
NZ_CP027105.1	1	1	2	7	48	A
NZ_CP027118.1	1	1	1	129	10	A
NZ_CP027126.1	2	5	16	40	156	B1
NZ_CP027134.1	7	23	55	136	405	D
NZ_CP027140.1	1	2	5	17	8150	A
NZ_CP027205.2	2	4	8	26	410	C
NZ_CP027219.1	2	5	25	75	17	B1
NZ_CP027221.1	2	6	27	78	16	B1
NZ_CP027255.1	2	5	14	36	278	B1
NZ_CP027307.1	2	6	27	78	16	B1
NZ_CP027310.1	2	5	22	62	56	B1
NZ_CP027312.1	2	5	22	61	3695	B1
NZ_CP027317.1	2	7	32	87	655	B1
NZ_CP027323.1	2	5	21	56	442	B1
NZ_CP027325.1	2	7	28	79	119	A
NZ_CP027331.1	2	6	27	78	29	B1
NZ_CP027338.1	2	6	27	78	21	B1
NZ_CP027340.1	2	5	13	34	33	B1
NZ_CP027342.1	2	5	21	60	205	B1
NZ_CP027344.1	2	6	27	78	16	B1
NZ_CP027347.1	2	6	27	78	1792	B1
NZ_CP027351.1	2	7	32	87	655	B1
NZ_CP027352.1	2	6	27	78	21	B1
NZ_CP027355.1	1	1	4	14	301	A
NZ_CP027362.1	5	16	45	101	32	D
NZ_CP027363.1	2	7	28	79	119	A
NZ_CP027366.1	2	5	21	56	677	B1
NZ_CP027368.1	2	5	21	60	443	B1
NZ_CP027371.1	2	5	11	31	173	B1
NZ_CP027373.1	2	5	24	69	2602	B1
NZ_CP027380.1	2	6	27	78	16	B1
NZ_CP027387.1	2	6	27	78	21	B1
NZ_CP027388.1	2	5	25	75	17	B1
NZ_CP027390.1	2	6	27	78	21	B1
NZ_CP027394.1	2	5	19	51	678	B1
NZ_CP027430.1	1	19	49	111	93	A
NZ_CP027435.1	2	7	32	87	655	B1
NZ_CP027437.1	7	25	58	139	5350	D
NZ_CP027440.1	10	34	87	178	658	G
NZ_CP027442.1	2	6	27	78	21	B1
NZ_CP027445.1	2	7	28	79	660	A
NZ_CP027447.1	8	30	71	153	967	F
NZ_CP027449.1	2	5	11	31	173	B1
NZ_CP027452.1	10	34	88	179	657	G
NZ_CP027454.1	2	7	32	87	655	B1
NZ_CP027457.1	5	11	37	92	3018	E
NZ_CP027459.1	2	7	28	79	660	A
NZ_CP027461.1	9	33	79	168	646	B2
NZ_CP027462.1	2	5	22	64	297	B1
NZ_CP027472.1	2	6	27	78	21	B1
NZ_CP027534.1	9	32	74	159	131	B2
NZ_CP027544.1	2	7	33	88	343	B1
NZ_CP027546.1	2	6	27	78	21	B1
NZ_CP027548.1	2	7	33	88	300	B1
NZ_CP027550.1	9	33	75	162	722	B2
NZ_CP027552.1	2	6	27	78	2836	B1
NZ_CP027555.1	2	6	27	78	21	B1
NZ_CP027573.1	2	6	27	78	16	B1
NZ_CP027577.1	2	6	27	78	723	B1
NZ_CP027582.1	2	6	27	78	21	B1
NZ_CP027584.1	2	5	22	62	223	B1
NZ_CP027587.1	2	7	28	80	342	A
NZ_CP027591.1	2	7	28	80	659	A
NZ_CP027597.1	2	7	28	80	342	A
NZ_CP027599.1	2	6	27	78	21	B1
NZ_CP027701.1	1	1	1	127	617	A
NZ_CP027763.1	5	16	45	101	32	D
NZ_CP027766.1	2	6	27	78	2836	B1
NZ_CP028110.1	2	7	32	87	655	B1
NZ_CP028112.1	2	6	27	78	723	B1
NZ_CP028116.1	2	6	27	78	21	B1
NZ_CP028117.1	2	6	27	78	16	B1
NZ_CP028122.1	2	5	18	48	937	B1
NZ_CP028126.1	2	6	27	78	21	B1
NZ_CP028166.1	1	1	51	119	7786	A
NZ_CP028192.1	7	24	56	137	5030	D
NZ_CP028320.1	9	33	81	170	73	B2
NZ_CP028379.1	5	16	45	101	32	D
NZ_CP028381.1	2	5	22	62	223	B1
NZ_CP028429.1	2	6	27	78	16	B1
NZ_CP028432.1	2	6	27	78	16	B1
NZ_CP028483.1	9	32	74	159	131	B2
NZ_CP028578.2	1	1	1	127	617	A
NZ_CP028589.1	7	23	55	136	405	D
NZ_CP028592.1	5	13	39	94	11	E
NZ_CP028596.1	5	13	39	94	11	E
NZ_CP028598.1	5	13	39	94	11	E
NZ_CP028600.1	5	13	39	94	11	E
NZ_CP028603.1	5	13	39	94	11	E
NZ_CP028607.1	5	13	39	94	11	E
NZ_CP028609.1	5	13	39	94	11	E
NZ_CP028614.1	5	13	39	94	11	E
NZ_CP028617.1	5	13	39	94	11	E
NZ_CP028620.1	5	13	39	94	11	E
NZ_CP028623.1	5	13	39	94	11	E
NZ_CP028626.1	5	13	39	94	11	E
NZ_CP028629.1	5	13	39	94	11	E
NZ_CP028632.1	5	13	39	94	11	E
NZ_CP028635.1	5	13	39	94	11	E
NZ_CP028638.1	5	13	39	94	11	E
NZ_CP028641.1	5	13	39	94	11	E
NZ_CP028644.1	5	13	39	94	11	E
NZ_CP028647.1	5	13	39	94	11	E
NZ_CP028650.1	5	13	39	94	11	E
NZ_CP028652.1	5	13	39	94	11	E
NZ_CP028654.1	5	13	39	94	11	E
NZ_CP028656.1	5	13	39	94	11	E
NZ_CP028659.1	5	13	39	94	11	E
NZ_CP028662.1	5	13	39	94	11	E
NZ_CP028665.1	5	13	39	94	11	E
NZ_CP028668.1	5	13	39	94	11	E
NZ_CP028671.1	5	13	39	94	11	E
NZ_CP028674.1	5	13	39	94	11	E
NZ_CP028677.1	5	13	39	94	11	E
NZ_CP028680.1	5	13	39	94	11	E
NZ_CP028683.1	5	13	39	94	11	E
NZ_CP028685.1	5	13	39	94	11	E
NZ_CP028687.1	5	13	39	94	11	E
NZ_CP028690.1	5	13	39	94	11	E
NZ_CP028693.1	5	13	39	94	11	E
NZ_CP028695.1	5	13	39	94	11	E
NZ_CP028698.1	5	13	39	94	11	E
NZ_CP028700.1	5	13	39	94	11	E
NZ_CP028702.1	1	1	1	1	10	A
NZ_CP028703.1	1	1	1	1	10	A
NZ_CP029057.1	1	1	1	130	10	A
NZ_CP029108.1	2	4	8	26	410	C
NZ_CP029111.1	2	5	16	40	156	B1
NZ_CP029115.1	1	1	1	122	167	A
NZ_CP029122.1	2	4	8	26	410	C
NZ_CP029164.1	10	34	88	180	117	G
NZ_CP029238.1	1	1	1	1	10	A
NZ_CP029239.1	1	1	1	1	10	A
NZ_CP029242.1	2	5	16	40	156	B1
NZ_CP029369.1	2	4	8	26	410	C
NZ_CP029371.1	1	19	49	111	93	A
NZ_CP029420.1	9	32	74	159	131	B2
NZ_CP029492.1	1	1	3	12	3288	A
NZ_CP029574.1	1	1	1	121	10	A
NZ_CP029576.1	9	32	74	156	131	B2
NZ_CP029579.1	7	23	55	136	405	D
NZ_CP029687.1	1	1	2	8	48	A
NZ_CP029692.1	2	6	27	78	16	B1
NZ_CP029741.1	1	1	2	5	4	A
NZ_CP029747.1	8	29	67	148	457	F
NZ_CP029973.1	1	1	1	122	167	A
NZ_CP029981.1	1	1	2	6	4	A
NZ_CP030111.1	9	33	78	166	1193	B2
NZ_CP030240.1	1	1	1	1	10	A
NZ_CP030331.1	2	5	16	40	156	B1
NZ_CP030337.1	9	32	74	159	131	B2
NZ_CP030767.1	5	13	39	94	11	E
NZ_CP030768.1	7	26	60	141	69	D
NZ_CP030919.1	1	17	46	102	1434	A
NZ_CP030939.1	2	5	18	49	40	B1
NZ_CP031105.1	2	5	10	30	453	B1
NZ_CP031134.1	2	5	11	32	448	B1
NZ_CP031214.1	1	1	1	1	10	A
NZ_CP031215.1	9	33	78	165	80	B2
NZ_CP031231.1	2	4	8	26	410	C
NZ_CP031256.1	9	33	81	170	73	B2
NZ_CP031293.1	8	29	67	148	457	F
NZ_CP031321.1	2	5	12	33	2350	B1
NZ_CP031546.1	2	4	8	25	88	C
NZ_CP031609.1	7	21	53	133	6140	D
NZ_CP031653.1	2	4	8	26	410	C
NZ_CP031833.1	1	1	51	119	10	A
NZ_CP031898.1	2	5	22	62	223	B1
NZ_CP031902.1	2	5	19	51	678	B1
NZ_CP031906.1	2	5	21	56	442	B1
NZ_CP031908.1	2	5	25	75	17	B1
NZ_CP031910.1	2	7	32	87	655	B1
NZ_CP031912.1	2	6	27	78	16	B1
NZ_CP031913.1	5	13	39	94	11	E
NZ_CP031916.1	2	5	25	75	17	B1
NZ_CP031919.1	5	16	45	101	32	D
NZ_CP031922.1	2	6	27	78	21	B1
NZ_CP032201.1	9	32	74	159	131	B2
NZ_CP032204.1	8	28	66	147	62	F
NZ_CP032237.1	1	1	2	4	48	A
NZ_CP032261.1	7	23	55	136	405	D
NZ_CP032265.1	9	32	74	160	131	B2
NZ_CP032426.1	2	4	8	26	410	C
NZ_CP032513.1	3	9	35	90	1025	A
NZ_CP032515.1	7	26	60	141	69	D
NZ_CP032523.1	2	7	30	82	5479	U/cryptic
NZ_CP032667.1	1	1	1	1	10	A
NZ_CP032879.1	7	23	55	136	405	D
NZ_CP032892.1	2	5	16	40	156	B1
NZ_CP032986.1	1	19	48	108	1684	A
NZ_CP032989.1	2	5	15	39	162	B1
NZ_CP032992.1	1	1	1	124	744	A
NZ_CP033092.2	9	33	82	172	95	B2
NZ_CP033096.1	1	1	3	12	206	A
NZ_CP033250.1	1	1	1	131	7139	A
NZ_CP033378.1	1	1	2	7	48	A
NZ_CP033401.1	2	4	8	26	410	C
NZ_CP033510.1	3	9	35	90	245	A
NZ_CP033605.1	5	15	44	100	717	E
NZ_CP033635.1	8	29	68	149	6862	F
NZ_CP033762.1	9	33	77	164	636	B2
NZ_CP033850.1	8	30	70	152	648	F
NZ_CP033884.1	7	23	55	136	405	D
NZ_CP034060.1	3	9	35	90	245	A
NZ_CP034067.1	2	7	30	82	152	U/cryptic
NZ_CP034389.1	8	30	70	152	648	F
NZ_CP034399.1	2	5	11	32	448	B1
NZ_CP034404.1	2	5	11	32	448	B1
NZ_CP034589.1	1	1	2	10	48	A
NZ_CP034595.1	1	1	1	1	10	A
NZ_CP034738.1	2	5	21	55	3076	B1
NZ_CP034784.1	1	1	3	12	206	A
NZ_CP034787.1	1	19	48	108	2705	A
NZ_CP034792.1	5	13	39	94	11	E
NZ_CP034794.1	5	13	39	94	11	E
NZ_CP034797.1	5	13	39	94	11	E
NZ_CP034799.1	5	13	39	94	11	E
NZ_CP034801.1	5	13	39	94	11	E
NZ_CP034803.1	5	13	39	94	11	E
NZ_CP034806.1	5	13	39	94	11	E
NZ_CP034808.1	5	13	39	94	11	E
NZ_CP034953.2	1	1	1	1	10	A
NZ_CP034958.1	2	4	8	26	410	C
NZ_CP034966.1	2	4	8	26	410	C
NZ_CP035123.1	2	4	8	26	410	C
NZ_CP035312.1	1	1	4	13	1114	A
NZ_CP035366.1	5	13	39	94	11	E
NZ_CP035476.1	9	32	74	159	131	B2
NZ_CP035477.1	9	32	74	159	131	B2
NZ_CP035486.1	9	33	81	170	73	B2
NZ_CP035516.1	9	32	74	159	131	B2
NZ_CP035720.1	9	32	74	159	131	B2
NZ_CP036177.1	1	1	1	122	167	A
NZ_CP036202.1	2	5	24	67	2161	B1
NZ_CP036245.1	9	32	74	159	131	B2
NZ_CP037857.1	1	1	1	1	10	A
NZ_CP037903.1	4	10	36	91	515	B1
NZ_CP037910.1	1	1	50	112	542	A
NZ_CP037923.1	3	9	35	90	631	A
NZ_CP037941.1	2	6	27	78	29	B1
NZ_CP037943.1	2	6	27	78	21	B1
NZ_CP037945.1	2	6	27	78	21	B1
NZ_CP037996.1	3	9	35	90	245	A
NZ_CP038138.1	2	5	24	72	1196	B1
NZ_CP038180.1	1	2	5	19	46	A
NZ_CP038453.1	1	1	1	126	167	A
NZ_CP038505.1	7	22	54	135	38	D
NZ_CP038791.1	1	1	51	119	10	A
NZ_CP038857.1	1	1	51	119	10	A
NZ_CP039298.1	1	1	2	7	48	A
NZ_CP039403.1	9	33	75	161	122	B2
NZ_CP039404.1	9	33	75	161	583	B2
NZ_CP040067.1	2	4	8	26	410	C
NZ_CP040390.1	7	22	54	135	38	D
NZ_CP040397.1	2	4	8	26	410	C
NZ_CP040570.1	5	13	39	94	11	E
NZ_CP040572.1	5	13	39	94	11	E
NZ_CP040643.1	1	1	1	1	10	A
NZ_CP040667.1	1	1	1	1	10	A
NZ_CP040886.1	2	4	8	26	410	C
NZ_CP040919.1	8	30	70	152	8655	F
NZ_CP041002.1	2	5	19	51	678	B1
NZ_CP041300.1	8	30	70	152	648	F
NZ_HF572917.1	2	5	19	51	678	B1
NZ_HG738867.1	1	1	1	1	10	A
NZ_HG941718.1	9	32	74	159	131	B2
NZ_LM651928.1	3	9	35	90	245	A
NZ_LM993812.1	1	1	1	1	1060	A
NZ_LM995446.1	1	1	1	1	10	A
NZ_LN832404.1	1	1	1	1	10	A
NZ_LR025096.1	2	5	11	32	448	B1
NZ_LR025101.1	7	26	63	144	393	D
NZ_LR130532.1	2	5	21	59	8346	B1
NZ_LR130545.1	9	32	74	159	131	B2
NZ_LR130552.1	2	5	24	70	224	B1
NZ_LR130555.1	8	30	70	152	648	F
NZ_LR130562.1	7	22	54	134	963	D
NZ_LR134000.1	1	2	5	16	2325	A
NZ_LR134031.1	9	33	82	172	95	B2
NZ_LR134075.1	1	1	1	130	10	A
NZ_LR134078.1	9	33	85	176	706	B2
NZ_LR134079.1	5	14	40	95	350	E
NZ_LR134080.1	2	5	14	36	278	B1
NZ_LR134082.1	1	1	1	130	10	A
NZ_LR134083.1	1	1	1	1	10	A
NZ_LR134092.1	5	14	40	95	57	E
NZ_LR134152.1	1	1	1	130	10	A
NZ_LR134209.1	2	5	22	64	297	B1
NZ_LR134216.1	1	1	1	130	34	A
NZ_LR134220.1	1	1	50	115	8740	A
NZ_LR134221.1	7	26	63	144	925	D
NZ_LR134222.1	2	5	22	63	155	B1
NZ_LR134226.1	2	5	23	65	1679	B1
NZ_LR134227.1	1	1	1	124	10	A
NZ_LR134228.1	1	1	50	113	6071	A
NZ_LR134231.1	1	1	1	130	10	A
NZ_LR134234.1	2	5	21	58	1611	B1
NZ_LR134236.1	1	2	5	20	398	A
NZ_LR134237.1	9	33	81	170	73	B2
NZ_LR134239.1	1	1	1	130	10	A
NZ_LR134240.1	1	1	51	119	10	A
NZ_LR134247.1	1	1	51	118	10	A
NZ_LR134248.1	1	19	49	111	93	A
NZ_LR134295.1	1	1	4	14	189	A
NZ_LR134296.1	1	1	1	130	10	A
NZ_LR134311.1	2	5	22	62	56	B1
NZ_LR134315.1	2	7	32	86	2952	B1
NZ_LR213452.1	3	9	35	90	245	A
NZ_LR213455.1	3	9	35	90	245	A
NZ_LR213458.1	2	7	30	82	152	U/cryptic
NZ_LR217818.1	1	1	1	120	10	EC_control_fail
NZ_LR536430.1	1	3	6	21	635	A
NZ_LR536431.1	2	7	31	83	7095	A
NZ_LR595691.1	2	4	8	26	410	C
NZ_LS483296.1	1	1	50	115	8740	A
NZ_LS483297.1	1	1	50	114	218	A
NZ_LS483303.1	1	18	47	105	5766	A
NZ_LS992166.1	1	1	1	2	10	A
NZ_LS992168.1	9	32	74	159	131	B2
NZ_LS992171.1	1	1	1	121	10	A
NZ_LS992180.1	9	32	74	159	131	B2
NZ_LS992185.1	1	1	1	127	617	A
NZ_LS992190.1	9	32	74	159	131	B2
NZ_LS992192.1	9	32	74	159	131	B2
NZ_LS998785.1	2	4	8	26	410	C
NZ_LS999560.1	9	32	74	159	131	B2
NZ_LT601384.1	1	1	1	120	10	EC_control_fail
NZ_LT615377.1	1	1	1	1	10	A
NZ_LT615378.1	1	1	1	1	10	A
NZ_LT827011.1	9	31	72	154	15	B2
NZ_LT838196.1	1	1	1	128	1288	A
NZ_LT838200.1	1	1	1	128	1288	A
NZ_LT883142.1	1	18	47	103	8217	A
NZ_LT903847.1	9	31	72	154	15	B2
NZ_LT906474.1	1	1	51	116	1721	A

## Sheet: Klebsiella pneumoniae
	Strain-level resolution
Accession number	SG_Low	SG_Medium	SG_High	ST
NZ_CP009208.1	1	1	1	493
NZ_CP017994.1	1	1	2	23
NZ_CP037742.1	1	1	2	23
NZ_CP016814.1	1	1	2	23
NZ_CP016813.1	1	1	2	23
NC_018522.1	1	1	2	23
NC_012731.1	1	1	2	23
NZ_CP019047.1	1	1	2	23
NZ_CP035905.1	1	1	2	23
NZ_CP036190.1	1	1	2	23
NZ_CP035383.1	1	1	2	23
NZ_CP030269.1	1	1	2	1660
NZ_CP014010.1	1	1	2	23
NZ_CP027189.1	1	1	2	23
NZ_CP034082.1	1	1	2	23
NZ_CP026021.1	1	1	2	23
NZ_CP025080.1	1	1	2	23
NZ_CP015130.1	1	2	3	2623
NZ_CP032833.1	1	2	4	91
NZ_CP014123.1	2	3	5	13
NZ_CP031734.1	2	3	6	14
NZ_CP012753.1	2	3	6	14
NZ_CP020853.1	2	3	6	14
NZ_CP016923.1	2	3	6	14
NZ_CP006798.1	2	3	6	14
NZ_CP028932.1	2	3	6	14
NZ_CP022611.1	2	3	6	14
NZ_CP026751.1	2	3	6	14
NZ_CP016926.1	2	3	6	14
NZ_CP034408.1	2	3	6	14
NZ_CP020067.1	2	3	6	14
NZ_CP014004.1	2	3	6	14
NZ_AP018753.1	2	3	6	14
NZ_AP018747.1	2	3	6	14
NZ_AP018750.1	2	3	6	14
NZ_CP021708.1	2	3	6	14
NZ_CP028716.1	2	3	6	15
NZ_CP017385.1	2	3	6	15
NZ_CP035929.1	2	3	6	15
NZ_CP024874.1	2	3	6	15
NZ_CP034077.1	2	3	6	15
NZ_CP034076.1	2	3	6	15
NZ_CP008929.1	2	3	6	15
NZ_CP028176.1	2	3	6	15
NZ_CP034045.1	2	3	6	15
NZ_CP015990.1	2	3	6	15
NZ_CP036335.1	2	3	6	15
NZ_CP029137.1	2	3	6	15
NZ_CP018458.1	2	3	6	15
NZ_CP022127.1	2	3	6	15
NZ_CP022023.1	2	3	6	15
NZ_CP034053.1	2	3	6	15
NZ_CP036187.1	2	3	6	15
NZ_CP040593.1	2	3	6	15
NZ_CP025684.1	2	3	7	3750
NZ_CP031798.1	2	4	8	43
NZ_CP031368.1	2	4	8	101
NZ_CP025576.1	2	4	8	101
NZ_CP018450.1	2	4	8	101
NZ_CP033625.1	2	4	8	1685
NZ_CP018735.1	2	4	8	101
NZ_CP023487.1	2	4	8	101
NZ_CP032178.1	2	4	8	101
NZ_CP035179.1	2	4	8	101
NZ_CP018447.1	2	4	8	101
NZ_CP041082.1	2	4	8	101
NZ_CP011313.1	2	4	9	514
NZ_CP034200.1	2	4	10	383
NZ_CP012743.1	2	4	10	383
NZ_CP012744.1	2	4	10	383
NZ_CP031800.1	2	4	11	231
NZ_CP033946.1	2	4	11	231
NZ_CP036327.1	2	4	11	231
NZ_CP036320.1	2	4	11	231
NZ_CP019219.1	2	5	12	2549
NZ_CP014008.1	2	5	13	374
NZ_CP036438.1	2	5	14	35
NZ_CP015134.1	3	6	15	505
NZ_LR588408.1	3	7	16	321
NZ_CP033756.1	3	7	17	252
NZ_CP026392.1	3	7	17	252
NZ_CP026177.1	3	7	17	252
NZ_CP015753.1	3	8	18	1536
NZ_CP016159.1	3	8	18	1536
NZ_CP026160.1	3	8	19	343
NZ_CP026178.1	3	8	19	359
NZ_CP024496.1	4	9	20	323
NZ_CP024504.1	4	9	20	323
NZ_CP024515.1	4	9	20	323
NZ_CP024499.1	4	9	20	323
NZ_CP031613.1	4	9	21	1
NZ_CP037963.1	4	9	21	1
NZ_CP028787.2	4	9	21	1
NZ_CP031885.1	4	9	21	1
NZ_CP026586.1	4	9	22	86
NZ_CP006738.1	4	9	22	86
NC_022566.1	4	9	22	86
NZ_CP015120.1	4	9	22	86
NZ_CP034778.1	4	9	22	86
NZ_CP031810.1	5	10	23	25
NZ_CP033777.1	5	10	23	25
NZ_CP006722.1	5	10	24	65
NZ_CP024707.1	5	10	24	65
NC_017540.1	5	10	24	375
NZ_CP030923.1	5	10	24	375
NZ_LR130541.1	5	11	25	2121
NZ_CP031849.1	5	11	26	2570
NZ_FO834906.1	5	11	27	66
NZ_CP031808.1	6	12	28	29
NZ_CP021955.1	6	12	28	1161
NZ_CP024489.1	6	12	28	29
NZ_CP024482.1	6	12	28	29
NZ_CP012883.1	6	12	28	29
NZ_CP030172.1	6	12	28	29
NZ_CP021165.1	6	13	29	983
NZ_CP009461.1	6	13	30	17
NZ_CP026157.1	6	13	30	17
NZ_CP029738.1	6	13	30	16
NZ_CP029587.1	6	13	30	16
NZ_CP029590.1	6	13	30	16
NZ_CP012561.1	6	13	30	16
NZ_LR025088.1	6	13	30	16
NZ_CP032185.1	6	13	30	16
NZ_CP024038.1	6	13	30	16
NZ_LS399318.1	6	13	30	16
NZ_LR025092.1	6	13	30	16
NZ_CP012568.1	6	13	30	16
NZ_CP012560.1	6	13	30	16
NZ_CP031577.1	6	13	30	422
NZ_CP035531.1	6	13	30	20
NZ_CP013711.1	7	14	31	111
NZ_CP025541.3	7	14	31	111
NZ_CP032167.1	7	14	32	2938
NZ_CP028478.1	7	14	33	3582
NZ_LR133964.1	7	14	34	507
NZ_CP020061.1	7	15	35	234
NZ_CP030174.1	7	15	36	1755
NZ_CP021696.1	7	16	37	163
NZ_CP031817.1	7	16	37	253
NZ_CP018671.1	7	16	38	244
NZ_CP009863.1	7	17	39	1518
NZ_CP007731.1	7	17	40	34
NZ_CP025211.1	7	17	40	34
NZ_CP003999.1	8	18	41	442
NZ_CP018056.1	8	18	42	659
NZ_CP022916.1	8	18	43	307
NZ_CP025143.1	8	18	43	307
NZ_CP022922.1	8	18	43	307
NZ_CP022919.1	8	18	43	307
NZ_CP026495.1	8	18	43	307
NZ_CP022924.1	8	18	43	307
NZ_CP025146.1	8	18	43	307
NZ_CP034281.1	8	18	43	307
NZ_CP025140.1	8	18	43	307
NZ_CP040175.1	8	19	44	NA
NZ_CP040993.1	8	19	45	3
NZ_CP029388.1	8	20	46	48
NZ_CP028391.1	8	20	47	36
NZ_CP031792.1	8	20	47	36
NZ_CP026159.1	8	20	47	3686
NZ_CP032175.1	8	20	47	36
NZ_LR588412.1	8	20	48	171
NZ_CP026164.1	8	20	49	3685
NZ_CP032831.1	8	20	50	105
NC_009648.1	9	21	51	38
NZ_CP019160.1	9	21	52	485
NZ_CP024458.1	9	21	52	45
NZ_CP031795.1	9	21	52	45
NZ_CP036442.1	9	21	52	45
NZ_CP017934.1	9	21	52	45
NZ_CP021740.1	9	21	52	45
NZ_CP031814.1	9	22	53	230
NZ_CP012987.1	9	22	54	278
NZ_CP012992.1	9	22	54	278
NZ_CP009876.1	9	23	55	392
NZ_CP015382.1	9	23	55	392
NZ_CP025515.1	9	23	55	147
NZ_CP024916.1	9	23	55	147
NZ_CP018713.1	9	23	55	147
NZ_CP023839.1	9	23	55	147
NZ_CP012745.1	9	23	55	147
NZ_CP012426.1	9	23	55	147
NZ_CP023913.1	9	23	55	147
NZ_CP017985.1	9	23	55	147
NZ_CP015500.1	9	23	55	147
NZ_CP018686.1	9	23	55	147
NZ_LN824133.1	9	23	55	147
NZ_CP021944.1	9	23	55	147
NZ_CP014755.1	9	23	55	147
NZ_CP021939.1	9	23	55	147
NZ_CP027042.1	9	23	55	147
NZ_CP018719.1	9	23	55	147
NZ_CP021757.1	9	23	55	147
NZ_CP040724.1	9	23	55	147
NZ_CP032222.1	9	23	55	147
NZ_CP029582.1	9	23	55	147
NZ_CP024838.1	9	23	55	147
NZ_CP018707.1	9	23	55	147
NZ_CP018701.1	9	23	55	147
NZ_CP018140.1	9	23	55	147
NZ_CP024429.1	9	23	55	147
NZ_CP024834.1	9	23	55	147
NZ_CP018695.1	9	23	55	147
NZ_CP023249.1	9	23	55	147
NZ_CP015025.1	9	23	55	273
NZ_CP025963.2	9	23	55	273
NZ_CP025008.1	10	24	56	258
NZ_CP018356.1	10	24	56	258
NZ_CP014647.1	10	24	56	258
NZ_LR130548.1	10	24	56	258
NZ_CP015392.1	10	24	56	258
NZ_CP021539.1	10	24	56	258
NZ_CP022691.1	10	24	56	258
NZ_CP011989.1	10	24	56	258
NZ_CP006918.1	10	24	56	258
NZ_CP009872.1	10	24	56	258
NZ_CP027160.1	10	24	56	258
NZ_CP018428.1	10	24	56	258
NZ_CP025037.1	10	24	56	258
NZ_CP029099.1	10	24	56	512
NZ_CP008797.1	10	24	56	258
NZ_CP011985.1	10	24	56	258
NZ_CP025005.1	10	24	56	258
NZ_CP008827.1	10	24	56	258
NZ_CP009775.1	10	24	56	258
NZ_CP027053.1	10	24	56	258
NZ_CP011647.1	10	24	56	258
NZ_CP009771.1	10	24	56	258
NZ_CP021549.1	10	24	56	258
NZ_CP018437.1	10	24	56	258
NZ_CP021833.1	10	24	56	258
NZ_CP021718.1	10	24	56	258
NZ_CP020837.1	10	24	56	258
NZ_CP020108.1	10	24	56	258
NZ_CP018427.1	10	24	56	258
NZ_CP030341.1	10	24	56	258
NZ_CP015822.1	10	24	56	512
NZ_CP028180.1	10	24	56	512
NZ_CP022573.1	10	24	56	258
NZ_CP027048.1	10	24	56	258
NZ_CP020071.1	10	24	56	258
NZ_CP007727.1	10	24	56	258
NZ_CP006923.1	10	24	56	258
NZ_CP008831.1	10	24	56	258
NZ_CP021751.1	10	24	56	258
NZ_CP010361.1	10	24	56	258
NZ_CP011980.1	10	24	56	258
NZ_CP011976.1	10	24	56	258
NZ_CP021859.1	10	24	56	258
NZ_CP027146.1	10	24	56	258
NZ_CP010392.1	10	24	56	258
NZ_CP018883.1	10	24	56	437
NZ_CP018885.1	10	24	56	437
NZ_CP034760.1	10	24	56	437
NZ_CP034249.1	10	24	56	11
NC_016845.1	10	24	56	11
NZ_CP037927.1	10	24	56	11
NZ_CP025466.1	10	24	56	11
NZ_CP021685.1	10	24	56	11
NZ_CP021950.1	10	24	56	11
NZ_CP020901.1	10	24	56	11
NZ_CP014294.1	10	24	56	11
NZ_CP011578.1	10	24	56	11
NC_022082.1	10	24	56	11
NZ_CP028783.1	10	24	56	11
NZ_CP023946.1	10	24	56	340
NZ_CP018352.1	10	24	56	340
NZ_CP036450.1	10	24	56	340
NZ_CP018676.1	10	24	56	340
NZ_CP015385.1	10	24	56	340
NZ_CP024521.1	10	24	56	340
NZ_CP024535.1	10	24	56	340
NZ_CP032207.1	10	24	56	340
NZ_CP024570.1	10	24	56	340
NZ_CP024191.1	10	24	56	340
NZ_CP024528.1	10	24	56	340
NZ_CP024556.1	10	24	56	340
NZ_CP024549.1	10	24	56	340
NZ_CP024563.1	10	24	56	340
NZ_CP026155.1	10	24	56	11
NZ_CP018438.1	10	24	56	11
NZ_CP027036.1	10	24	56	11
NZ_CP028806.1	10	24	56	11
NZ_CP018692.1	10	24	56	11
NZ_CP018816.1	10	24	56	11
NZ_CP006659.2	10	24	56	11
NZ_CP033396.1	10	24	56	11
NZ_CP036365.1	10	24	56	11
NZ_CP033405.1	10	24	56	11
NZ_CP026585.2	10	24	56	11
NZ_CP032163.1	10	24	56	11
NZ_CP028583.1	10	24	56	11
NZ_CP036371.1	10	24	56	11
NZ_CP036300.1	10	24	56	11
NZ_CP028542.2	10	24	56	11
NZ_CP036361.1	10	24	56	11
NZ_CP034123.1	10	24	56	11
NZ_CP033954.1	10	24	56	11
NZ_CP029384.1	10	24	56	11
NZ_CP023941.1	10	24	56	11
NZ_CP031721.1	10	24	56	11
NZ_CP029689.1	10	24	56	11
NZ_CP033960.1	10	24	56	11
NZ_CP040533.1	10	24	56	11
NZ_CP026136.1	10	24	56	11
NZ_CP027068.2	10	24	56	11
NZ_CP026132.1	10	24	56	11
NZ_CP022882.1	10	24	56	11
NZ_CP026130.1	10	24	56	11
NZ_CP023722.1	10	24	56	11
NZ_CP028797.1	10	24	56	11
NZ_CP040545.1	10	24	56	11
NZ_CP028548.1	10	24	56	11
NZ_AP018671.1	10	24	56	11
NZ_CP028793.1	10	24	56	11
NZ_CP036305.1	10	24	56	11
NZ_CP026140.1	10	24	56	11
NZ_CP022997.1	10	24	56	11
NZ_CP018454.1	10	24	56	11
NZ_CP025456.1	10	24	56	11
NZ_CP025461.1	10	24	56	11
NZ_CP026149.1	10	24	56	11
NZ_CP025951.1	10	24	56	11
NZ_CP034327.1	10	24	56	11
NZ_CP026145.1	10	24	56	3684
NZ_CP040539.1	10	24	56	11
NZ_CP028994.1	10	24	56	11
NZ_CP034039.1	10	24	57	395
NZ_CP018364.1	10	24	57	395
NZ_CP009114.1	10	24	57	395
NZ_CP018337.1	10	24	58	23
NZ_CP031562.1	10	24	59	726
NZ_CP026153.1	10	24	59	37
NZ_CP021960.1	10	24	59	37
NZ_CP020841.1	10	24	59	37
NZ_CP014762.1	10	24	59	37
NZ_CP018306.1	10	24	59	37
NZ_CP024542.1	10	24	59	37
NZ_CP035777.1	10	24	59	3796
NZ_CP024548.1	10	24	59	37
NZ_CP024545.1	10	24	59	37
NZ_CP027612.1	10	24	59	2167
NZ_CP032200.1	10	24	59	3603
NZ_CP023416.1	11	25	60	54
NZ_CP026162.1	11	25	61	661
NZ_CP031789.1	11	25	61	661
NZ_CP013322.1	10	26	62	941
NZ_CP011624.1	10	26	62	941
