# Supplementary material for: Strain-level bacterial typing directly from patient samples using optical DNA mapping
Source: Commun Med (Lond). 2023 Feb 23;3:31. doi: 10.1038/s43856-023-00259-z (PMC9950433; doi:10.1038/s43856-023-00259-z)
Supplement: Supplementary file 5 — Supplementary Data 4 [file 43856_2023_259_MOESM5_ESM.xlsx]

## Sheet: E. coli SG_Low
SG_Low	Included STs
1	4,10,34,44,46,48,93,100,167,189,193,197,206,216,218,301,329,373,398,399,540,542,617,635,744,793,1060,1114,1201,1284,1288,1312,1408,1434,1564,1684,1721,2223,2325,2332,2353,2705,3021,3288,5766,6071,7139,7786,8150,8217,8740
2	16,17,20,21,23,29,33,40,56,58,88,90,94,99,101,109,119,145,148,152,154,155,156,162,173,205,223,224,243,252,278,289,294,295,297,300,316,327,342,343,345,359,410,442,443,448,453,517,539,602,642,655,659,660,672,677,678,679,718,723,764,795,847,937,1079,1081,1128,1129,1130,1132,1147,1196,1273,1426,1611,1679,1706,1727,1739,1792,1809,2144,2161,2350,2521,2522,2602,2773,2836,2952,3076,3501,3519,3574,3695,44…
3	245,257,273,628,631,634,1022,1024,1025,1750,1769
4	515
5	11,32,57,146,182,219,260,335,350,717,1011,1266,2064,3018,6130
6	1176
7	38,69,290,349,393,405,414,925,963,5030,5147,5350,6131,6140,7063
8	62,354,457,648,967,1276,1485,6862,8655
9	12,15,28,35,73,80,95,122,127,131,135,141,144,416,538,583,636,643,646,706,722,929,998,1193,1858,1877,3693
10	117,657,658

## Sheet: E. coli SG_Medium
SG_Medium	Included STs
1	4,10,34,44,48,100,167,189,193,206,218,301,542,617,744,793,1060,1114,1284,1288,1312,1564,1721,2353,3288,6071,7139,7786,8740
2	46,216,398,2325,3021,8150
3	329,399,635,2332
4	23,88,90,410,1426,1809
5	17,20,33,40,56,58,94,99,101,109,154,155,156,162,173,205,223,224,278,295,297,316,327,345,359,442,443,448,453,517,539,602,642,672,677,678,679,718,795,847,937,1079,1081,1128,1132,1147,1196,1611,1679,1706,1727,2144,2161,2350,2521,2522,2602,2773,3076,3501,3519,3574,3695,4493,5082,5305,6994,7051,7060,7256,8346
6	16,21,29,294,723,1792,2836
7	119,145,148,152,243,252,289,300,342,343,655,659,660,764,1129,1130,1273,1739,2952,5479,7095
8	257,273,1750
9	245,628,631,634,1022,1024,1025,1769
10	515
11	182,3018
12	1011
13	11,335
14	57,219,350,1266
15	146,260,717,2064
16	32,6130
17	1434
18	197,540,1408,5766,8217
19	93,373,1201,1684,2223,2705
20	1176
21	6140
22	38,963
23	405
24	5030,6131
25	290,5350
26	69,393,414,925,7063
27	349,5147
28	62
29	354,457,6862
30	648,967,1276,1485,8655
31	15
32	131,538
33	12,28,35,73,80,95,122,127,135,141,144,416,583,636,643,646,706,722,929,998,1193,1858,1877,3693
34	117,657,658

## Sheet: E. coli SG_High
SG_High	Included STs
1	10,34,44,167,617,744,1060,1284,1288,7139
2	4,48,1312,2353
3	48,206,793,3288
4	100,189,301,1114
5	46,216,398,2325,3021,8150
6	399,635
7	329,2332
8	23,88,90,410,1426,1809
9	109
10	295,453,1132
11	94,173,448,5305,7256
12	1079,2350
13	33,154
14	278,316,642,795
15	162,517,539,679,1128
16	156,2144,3501
17	101,359,602,718,1706,7051
18	40,937
19	678,1727,2521,2522
20	847
21	99,205,442,443,677,1611,3076,4493,6994,8346
22	56,58,155,223,297,3695,7060
23	345,1679
24	224,1081,1196,2161,2602,2773,3574,5082
25	17,20,672,1147
26	327,3519
27	16,21,29,294,723,1792,2836
28	119,342,659,660
29	145,148,243,252,1129,1130,1273,1739
31	152,5479
32	764,7095
33	289,655,2952
34	300,343
35	257,273,1750
36	245,628,631,634,1022,1024,1025,1769
37	515
38	182,3018
39	1011
40	11,335
41	57,350
42	219,1266
43	146,260
44	2064
45	717
46	32,6130
47	1434
48	197,540,1408,5766,8217
49	1684,2705
50	93,373,1201,2223
51	193,218,542,6071,8740
52	10,1564,1721,7786
53	1176
54	6140
55	38,963
56	405
57	5030
58	6131
59	5350
60	290
61	69
62	414
63	7063
64	393,925
65	5147
66	349
67	62
68	457
69	354,6862
70	1276
71	648,1485,8655
72	967
73	15
74	538
75	131
76	35,122,583,722,1877
77	127
78	636
79	80,1193,1858
80	12,646
81	929
82	73
83	95,144,416,643
84	3693
85	135,141,998
86	706
87	28
88	658
89	117,657

## Sheet: E. coli SG_Ultra-high
SG_Ultra-High	Included STs
1	10,1060
2	10
3	1312
4	48
5	4
7	4,2353
8	48
9	48
10	48
11	48
12	48
13	206,793,3288
14	1114
15	100,189,301
16	216
17	2325,3021
18	8150
19	46
20	46
21	398
22	399,635
23	329
24	2332
25	1426
26	88,90
27	23,410,1809
28	109
29	295
30	1132
31	453
32	173,5305,7256
33	94,448
34	1079,2350
35	33
36	154
37	278,316,642,795
38	539
39	679
40	162,517,1128
41	156
42	3501
43	2144
44	602
45	1706
46	7051
47	101,359
48	718
49	937
50	40
51	2522
52	678
53	1727
54	2521
55	847
56	3076
57	442,677,4493
58	6994
59	99,1611
60	8346
61	205,443
62	3695
63	56,223
64	58,155,7060
65	297
66	345,1679
67	5082
68	1081,2161,5082
69	2773
70	2602
71	224
72	3574
73	1196
74	672
75	1147
76	17,20
77	3519
78	327
79	16,21,29,294,723,1792,2836
80	119,660
81	342,659
82	145,148,243,252,1129,1130,1273,1739
84	152,5479
85	7095
86	764
87	289
88	2952
89	655
90	300,343
91	257,273,1750
92	245,628,631,634,1022,1024,1025,1769
93	515
94	182,3018
95	1011
96	11,335
97	57,350
98	1266
99	219
100	146,260
101	2064
102	717
103	32,6130
104	1434
106	8217
107	540
108	5766
109	1408
110	197
111	1684,2705
112	1201,2223
113	373
114	93
115	542
116	6071
117	218
118	193,8740
120	1721
121	1564
122	10
124	10,7786
125	10
126	10
127	167
128	10
129	10,744
130	44
131	167
132	617,1284
133	1288
134	10
135	10,34
136	10,7139
137	1176
138	6140
139	963
140	38
141	405
142	5030
143	6131
144	5350
145	290
146	69
147	414
148	7063
149	393,925
150	5147
151	349
152	62
153	457
154	354,6862
155	1276
156	1485
157	648,8655
158	967
159	15
160	538
161	131
162	131
163	131
164	131
165	131
166	122,583
167	35,722,1877
168	127
169	636
170	80
171	1193,1858
172	12
173	646
174	929
175	73
176	144
177	95,416,643
178	3693
179	141,998
180	135
181	706
182	28
183	658
184	657
185	117

## Sheet: K. pneumoniae SG_Low
SG_Low	Included STs
1	23,91,493,1660,2623
2	13,14,15,35,43,101,231,374,383,514,1685,2549,3750
3	252,321,343,359,505,1536
4	1,86,323
5	25,65,66,375,2121,2570
6	16,17,20,29,422,983,1161
7	34,111,163,234,244,253,507,1518,1755,2938,3582
8	3,36,48,105,171,307,442,659,3685,3686
9	38,45,147,230,273,278,392,485
10	11,23,37,258,340,395,437,512,726,941,2167,3603,3684,3796
11	54,661

## Sheet: K. pneumoniae SG_Medium
SG_Medium	Included STs
1	23,493,1660
2	91,2623
3	13,14,15,3750
4	43,101,231,383,514,1685
5	35,374,2549
6	505
7	252,321
8	343,359,1536
9	1,86,323
10	25,65,375
11	66,2121,2570
12	29,1161
13	16,17,20,422,983
14	111,507,2938,3582
15	234,1755
16	163,244,253
17	34,1518
18	307,442,659
19	3
20	36,48,105,171,3685,3686
21	38,45,485
22	230,278
23	147,273,392
24	11,23,37,258,340,395,437,512,726,2167,3603,3684,3796
25	54,661
26	941

## Sheet: K. pneumoniae SG_High
SG_High	Included STs
1	493
2	23,1660
3	2623
4	91
5	13
6	14,15
7	3750
8	43,101,1685
9	514
10	383
11	231
12	2549
13	374
14	35
15	505
16	321
17	252
18	1536
19	343,359
20	323
21	1
22	86
23	25
24	65,375
25	2121
26	2570
27	66
28	29,1161
29	983
30	16,17,20,422
31	111
32	2938
33	3582
34	507
35	234
36	1755
37	163,253
38	244
39	1518
40	34
41	442
42	659
43	307
45	3
46	48
47	36,3686
48	171
49	3685
50	105
51	38
52	45,485
53	230
54	278
55	147,273,392
56	11,258,340,437,512,3684
57	395
58	23
59	37,726,2167,3603,3796
60	54
61	661
62	941
